# Supplementary material for: Development of a Platelet-Related Prognostic Model for Colorectal Cancer
Source: Front Genet. 2022 Jun 1;13:904168. doi: 10.3389/fgene.2022.904168 (PMC9198283; doi:10.3389/fgene.2022.904168)
Supplement: Supplementary file 1 [file Table2.XLSX]

## Sheet: Table S2
Table S2. Platelet-related gene list.
CCDC141
RPLP2
TTN
UBB
TIMP1
IFITM3
CCR7
ARHGDIB
SON
TMBIM6
PTPRC
FUNDC2
CD27
RPL9
TXNIP
RPL38
BCAP31
EIF1
ANKRD36B
LUC7L3
ANKRD36
RPL37A
RPS21
GTF3C6
GNLY
NUTF2
PNISR
SRSF5
ANKRD36C
RHOH
RPL11
RPL37
RPL18
CAPZB
RPL28
RPS8
ATM
FTL
PDCD11
NAPA
RPL13A
FRMD3
RPS24
YIF1B
RPL36
DERA
ZNF185
IL2RG
AP2M1
SMS
GPI
F13A1
GIMAP7
ASAH1
NDUFAF3
RPL35
RPL13
ARF4
ACAP1
C12orf75
CALM3
SH3BGRL3
TREML1
SVIP
RPL3
RPS15
BNIP3L
RPS12
RPL12
CD3E
RPL24
ISCU
SIAE
BOD1L1
EIF4G2
LTB
CD53
VCL
RPS27A
UBE2L3
RPL6
CTSA
KCTD20
RPSA
FCGR2A
HPSE
IL7R
LY9
RPS16
RPL23
RPS27
C12orf76
TPP1
ARPC1B
TCIRG1
WDR1
RPS13
PNN
RPL32
OXNAD1
ALDOA
CYTH1
RPL19
RPL27A
RPS3A
RPL7A
RPS6
CPQ
RPS28
CUX1
RPS20
CFL1
ETFA
CLK1
FAU
NKG7
ITGB1
RPL31
RBM25
PAIP2
RPS29
RHOA
TPM1
SRSF11
RPS14
RPS15A
CRYM
TMEM140
PLIN3
RPL34
GZMB
SRRM2
OAZ1
HNRNPDL
TEX9
STRAP
RPL5
ITGA2B
U2SURP
CAPZA2
SSR4
CD79A
TTC14
CMPK1
GPX4
MPHOSPH8
ITFG1
PKM
TMEM219
TRAT1
RPS18
GNAS
NLRP1
VPS13C
CYB5R1
HLA-DRB1
RPL27
TRAPPC1
RPL14
MYL6
EIF5B
PSAP
ATG16L2
NAP1L1
CSDE1
RPS4X
NOSIP
MYO15B
CD3D
SP110
HSPB1
KLHDC8B
SELP
TBPL1
SLC38A1
TXK
ZRSR2
CDK5RAP3
CAPN2
CNTRL
HNRNPA1
CENPC
CREG1
TSPAN2
CDC42SE2
TFPI
IFITM2
ATP2B1
TALDO1
MS4A1
XK
SPARC
TMC6
ZRANB2
FCER1G
RPS25
ARHGEF1
METTL22
RPS7
TNRC6B
DOCK8
RBM6
CYB5R3
DYNLT3
ILF3
PTGS1
EEF1B2
RPS3
POLR2E
RAB4A
FNBP4
NOL8
PHKB
SLC50A1
CORO1C
PRPF4B
SERF2
RPS11
CCL5
TNFSF10
EGF
RNF213
RPL23A
ID2
CLU
WBP2
HSP90B1
SELL
RPL21
SRSF2
RPLP0
CCDC12
PCYT1B
SIRT2
RPS5
SCAPER
HPS1
ATOX1
RAB5B
RPS9
SMAD2
ADIPOR1
GZMA
USP16
UXS1
ATP6AP1
ITGB2
PGD
RPL30
BSG
NCL
CTSW
ABCC3
SLC44A2
CCNL1
RPS2
RPL10
LSMEM1
SH3BGRL2
OGT
ACRBP
MBNL1
FKBP1A
MICAL1
ABLIM3
SCP2
RPL18A
ACTB
YLPM1
SPOCD1
ACOT7
CAP1
ITGB7
CD3G
ARID4B
ANKRD13D
ITGA4
DSTN
EEF1D
RPS19
STOM
PROS1
COX7C
FMNL1
DDX17
RPL22
CLEC2D
IL10RA
LCN2
CYBA
ARAP2
PLEKHB2
VAMP7
AKIP1
CETP
ADAM9
TGFB1I1
BDP1
SSR2
PDLIM5
BAZ2B
PCF11
SFPQ
CHD8
TIA1
ESAM
LUC7L
OST4
ITSN2
SYNE1
AP2B1
CDKN1A
HVCN1
RPL10A
TCF7
ANK1
VPS8
TUBB1
TPR
SYNE2
PGRMC1
G6PD
CASP8
SRSF7
OSBP2
C6orf62
LAMTOR1
RPL8
CPED1
PPIG
VEPH1
PLXDC2
GSTM3
RHAG
SMOX
GFI1B
ITGAL
RPL7
PKIG
SFSWAP
GIMAP5
ISG20
CD99
SIVA1
RFC1
C9orf16
TANGO2
MYL9
EIF3G
JMJD1C
YTHDC1
CDK5RAP2
NOP56
PRKDC
HLA-E
NELL2
CCDC66
CETN2
CD2
CD48
IKBKG
LEF1
C1orf198
FTH1
ZDHHC4
EPS15L1
COMMD6
TRAF3IP3
HTATIP2
PYGB
ARL15
BCLAF1
ARL2
BTAF1
EIF3F
KLRF1
CGRRF1
GLA
SNRPD2
SPAG7
TAGAP
CD79B
SP100
ANKRD44
FAXDC2
UBL4A
NPM1
PARP8
DCUN1D1
SKAP2
AP1S2
MAN2A2
PIM2
PPFIA1
ARID4A
TCTA
ANKZF1
SF3B1
RASA2
APBB1IP
LGALS3BP
IFI27
ARHGAP9
BAZ2A
SMCHD1
TUBA1B
GCC2
MTFR1L
LCK
RNMT
DYNC1H1
EP300
DOK2
RNPC3
CD82
MAP1A
DAP
RPL29
CAMK4
TPST2
PRPF39
HSPE1
PPIB
IDS
SRRM1
PHF3
KLRD1
MRPS21
HSD17B12
LRP1
SPINT2
GP6
ZNF778
LEPROTL1
KIFAP3
ABHD4
EIF3K
KLF6
NAPG
FARS2
HMOX2
ANKRD26
MDM4
PRPF38B
CHD1
CAPN1
NUP210
LGMN
SP140L
NOP58
MTOR
TOP2B
SH2D1B
AP1B1
CALCOCO1
ICAM3
FLII
CD19
FAH
HNRNPA3
RAB31
KLRC1
NUDT21
DBNL
DDX46
HLA-DMA
FNBP1
LAPTM4A
HSP90AB1
VIL1
PBXIP1
IFI16
SORL1
SNRPF
CFP
RAB37
CD74
WDR70
SLC6A6
GSTM4
SAMD3
ACTN1
PPP1R18
SMC5
PFKM
P2RX1
MMD
KDM5A
ACIN1
SNX14
NCOA4
DPP4
CCNG1
RSL1D1
IRF1
TBCA
BIRC3
ANO2
VNN1
ACER2
ABHD5
TOMM7
CEP44
HK1
DMAP1
LYST
ITK
GTF2A2
RNF6
DCXR
VIM
TRAPPC9
LGALS8
NDUFAB1
GLIPR1
IK
NSA2
AMN1
CD151
MTRF1L
PRTFDC1
RBL2
FAM172A
GOLGA4
AKAP13
LIMD2
SHPRH
TRPV2
PTPN22
RPS26
NGDN
CYTIP
TOLLIP
PARVB
SCN1B
DNAJC10
GRB14
FCRL3
SNRNP200
CCL4
KLRB1
SIGIRR
DDX5
SLC40A1
PHTF2
LILRB1
SYNGR2
TUBB4B
STIM1
APRT
LSM7
CTNNA1
SNX29
LOXL3
TUFM
FHL1
BEST3
NOL12
F2R
DDX56
TTC3
DNAJC13
NADSYN1
DNAJC19
MTMR2
ARHGAP15
OSTC
DDX27
PLCB2
CDC25B
MAP3K1
CORO1A
EIF3D
XPC
BRD8
SLA2
HSPA5
UBXN1
CEBPZ
GNB5
SLC4A1AP
ORAI2
RAB6B
RBM10
CMC2
BST2
INF2
PRSS50
ALOX5AP
ABCC4
MIA3
NFKB1
RBM5
HLA-DMB
WAS
TXNL4B
UCP2
MLLT3
PRKAR1B
PF4V1
CD36
CHMP6
PCTP
SOAT1
EIF3B
AGPAT1
AGO2
USP3
TAF1D
ARG2
ANKRD17
NME4
ARGLU1
PRKD2
EIF3E
RNASET2
SELPLG
GPR137
EMC7
HINT1
UBE2J1
HNRNPM
NASP
MSANTD3
ZFAND5
DIAPH2
POLR2F
HBD
CAV2
SP140
PTPN2
RPL22L1
LAIR1
RRAS
TIAL1
LSM5
MRPS5
EPC1
ZAP70
SPG11
GGNBP2
HAX1
HERPUD1
NUCB1
TMCO1
BIN1
PCM1
RNPS1
FKBP11
RPS23
APLP2
DOCK10
TMSB15A
GPATCH11
FUS
PYHIN1
SUN1
UBE3B
SYNRG
VAMP4
HCFC1R1
FERMT3
ECM1
CPSF1
CREBBP
MAD1L1
BIN3
IL32
VCAN
ARID5B
IRF3
PHB2
EXOSC8
TSPAN9
TRRAP
PFDN4
PEAR1
M1AP
AIMP1
SYNCRIP
STAB1
PWP1
KPNB1
ATR
PABPC4
EZH1
CCNL2
ADAM28
PA2G4
HYAL3
NOB1
RAB1B
TSPAN13
FCGR3A
U2AF1
ENTPD5
AP1G2
N4BP2L2
MTIF2
VPS13B
RANBP2
CCDC88A
CD59
CCDC174
ATP11A
NKAP
MRPL20
MITF
KRI1
ARHGAP30
IPO11
SERPINI1
DNAJB11
CNIH4
FHL2
LARP7
NCKIPSD
SNRPD1
MPHOSPH10
N4BP2L1
SNRPA1
EIF3H
DDX1
SLIRP
KCNMB1
POP5
FECH
HM13
BIRC6
GBP5
GON4L
MAP4K1
PIBF1
ZNF346
CTNS
IL27RA
ZDHHC6
MAP1B
WASF1
FTSJ3
ATP6V0A1
NDUFV1
ISCA1
PSTPIP1
SLC10A3
MMS19
BRD4
NDUFB2
CHD6
CWF19L2
FOS
ACCS
HEATR1
ADI1
CLEC2B
PHIP
AUP1
FABP4
MPP6
TMEM164
MITD1
UBE3A
UNC50
MED23
PRPF40A
RORA
BRIX1
SYMPK
NPL
MRPL52
CWC25
EIF3A
EIF4G1
FBL
NIPBL
EMG1
BAG6
MGAT4A
ZNF367
TNPO1
TRIM28
SSBP1
SNRPG
TMEM159
DHX30
MMP1
SRPK2
LRPAP1
SERPINA1
PLTP
ALG5
DHX16
PARP1
NDE1
CWC15
RPF1
TBC1D10C
AGGF1
AP3D1
HDGF
CD4
METTL17
GNG2
TCERG1
CUL2
SAMD9L
ESYT1
ACER3
TMEM208
EXOSC10
HIBCH
TMEM185A
PARVG
ERAP2
FAM162A
GIMAP4
TMEM147
USP8
TCTN3
ASNSD1
TSTD1
DIS3
TTC17
DCAKD
HLA-DRA
CAPN11
SIDT2
DMTF1
AQP10
DCP1A
LILRB2
PHKG2
PSME2
DDX24
STX4
PPWD1
LY6E
PLA2G4C
TEX264
HBE1
LSP1
NDUFS3
ZNF106
CLEC12A
XRN2
CTSS
PREX1
SLC20A1
SRI
EFCAB2
TM4SF1
QSOX1
DGKA
HBQ1
DDX21
DDX58
CST7
LRP10
LMLN
LTN1
NFKBIA
PHAX
MRPS18B
NUMA1
PPDPF
L3MBTL1
RPAIN
RICTOR
AIP
CALU
TBC1D13
PTCD3
DNTTIP2
SEC11C
NUP88
FRG1
TPM2
HNRNPD
SRRT
CXXC1
THADA
CUTC
KMT2A
SPTAN1
IFNAR1
DCTN4
HSPD1
HNRNPU
GFM1
ANP32E
CDC40
AFAP1L2
RHOT2
KTN1
ASNS
TARDBP
XPA
UBE4A
CASP8AP2
NAGK
TRAPPC8
NXF1
CCDC69
EGFL7
SKAP1
SCOC
SRP72
NID1
PPP1R10
DDX18
TRMT13
NFATC3
ATP9A
TOMM20
SMC1A
TARS2
SAFB
GBP2
PEX3
TRAPPC2L
ODF2L
NDUFA12
IMPDH2
NINJ1
TDG
POLR1C
AKTIP
ESF1
NOL11
LSM6
WDR75
EXOSC4
ATXN2L
RALGPS2
LANCL3
NSUN2
LIPA
TUBB6
SREK1IP1
WDFY4
NDRG3
MSL3
MYO9A
CLIC3
RABEP1
EIF4B
SUPT16H
IQGAP1
ABCB7
SMARCA4
EZR
CDC42SE1
AMFR
SLC25A38
FCN1
NSMCE1
RPAP2
CD69
LAPTM4B
CCT7
INTS3
MRPL24
CLPX
RBM28
SAFB2
CYTH4
MDN1
HSH2D
RIF1
PTPRE
RGS2
NAAA
TMX2
AOAH
TYK2
TUBB2A
MRPL55
CLK4
TES
SETD5
TOR1AIP1
PLAC8
MOB2
DRG2
DENND2D
ANKRA2
HEXB
DDX39A
PPP1R2
ZC3HAV1L
LRPPRC
ARID3B
MS4A6A
RPL7L1
RPUSD3
FBXW5
SMG1
PBRM1
ATP1A1
SYTL3
SNRPE
METTL5
ZNF638
ELP2
MRPL37
GPAA1
KIN
GLRX
FAF2
C1orf162
ASCC3
EXOC1
CWC27
TRPM7
SLC11A1
KIAA1109
PRPF3
REST
STT3A
CWC22
PTPRN
ZER1
SART1
TMX3
TSPYL2
GNL3
LYAR
TFAM
PRDX4
PAK1IP1
PBLD
DENND5A
CPVL
GTF2F1
PDGFC
NBPF10
RSU1
TOM1L1
RPA3
RNF19A
MTF2
IBTK
ANXA6
NPRL2
SF3A3
RBMX
RB1CC1
EXOSC9
EIF3M
TTLL7
PSMA5
SFXN3
SSRP1
SPDYC
PMPCB
SAT2
NHP2
DHX36
PPA1
PPP2R2A
GGA1
LTV1
DDOST
TBRG4
THYN1
SH2D3C
LSM2
OCIAD2
PDIA4
SH2D2A
ITPRIPL2
TSPAN3
STAT4
CD44
USE1
FASTKD2
KIF22
VPS13D
HBG1
STT3B
TAF1
NBPF3
UBL7
MRPL39
FCGRT
MCTS1
ZNF330
HELQ
PBDC1
EED
GLG1
NAA38
APOBEC3G
DUT
IGSF6
LEO1
RBM17
HSPH1
EBNA1BP2
PPIH
HSPA9
TOMM22
SH3TC2
TMEM50B
ERC1
RFC4
RTF1
CD86
FKBP2
TMEM104
FXYD3
UTP6
BCAS2
CYLD
ADSL
R3HCC1
CSF1R
FANCA
ARHGAP26
KRR1
G3BP1
DPY19L1
RANBP1
FMO5
LIG1
EMCN
UFL1
GPN1
ELP5
UBR5
TMEM179B
PDCD5
SORD
CTC1
UPF3B
MYO1G
DDX55
HTATSF1
DROSHA
TBC1D4
KHDRBS1
DICER1
INPP5D
SERPINB9
RPL39
GPATCH4
NAT10
ERGIC2
USP7
GIGYF2
SUPT20H
GTPBP4
LRRK2
UQCRC2
SGK1
FBXO38
ANXA1
NOC3L
STK17B
NFIB
INIP
RBM26
PILRA
GRTP1
ATIC
INTS10
PNPT1
BTF3L4
ME1
ZZZ3
UBLCP1
HSPA14
CARS2
TMEM43
MAOB
KDM4C
CEP85L
POC5
BCCIP
SLC25A30
EML4
MRPL13
SPIDR
DDX60
HSPA4
GOSR1
COMMD1
NUP155
KNTC1
TNKS2
ABCF3
SAP30BP
PHF6
MRPL21
OSGEP
HMG20B
AAAS
STX8
CALR
SLFN5
EXOSC1
DPEP2
ZNHIT3
AAMP
ABCA5
DEFA3
PAN2
PDIA6
TRIM33
RFXANK
DENND1C
SMC6
EIF2B4
SPEN
OR2B6
UHRF1BP1
DKC1
TOPBP1
ANKRD11
MPPE1
CYC1
WDR33
ERCC3
DPY30
PPP1R21
XAB2
THOC1
PSMC6
DHCR7
ITPA
IWS1
RSPRY1
MRPS15
SEC24B
SAAL1
CAND1
THEM4
SERPING1
FCRL6
STK10
IARS2
DUSP6
RHOBTB3
TFIP11
BAP1
EIF2B3
RASSF4
PHB
PIGK
SOS2
ADCY3
SLC25A36
HBG2
CYP20A1
CEP290
UBTF
HEATR5B
PIK3IP1
NUDCD2
IQCB1
EBP
UBA2
CCT6A
MYO3B
CD300A
PRELID2
SPTLC1
DTNBP1
MIIP
CRLS1
SMPD1
SAMM50
DDX10
PDE2A
KIAA0100
SMARCB1
MRPL9
FCER2
C1orf131
NUP205
ADK
UBR1
NEDD9
NAA16
MYO1F
HOMER2
ABCD4
PRDX2
UVRAG
PRPF6
CBLB
AATF
KATNAL1
IMP4
CCT4
PRPF31
KANSL2
NCAPD2
MRPS7
DCLRE1C
PADI4
PCNT
CNN1
TM9SF3
HECTD1
ARSA
CDK5RAP1
CYB5B
MON2
ASH1L
CNOT8
FGR
STMN1
MRPL11
CRELD1
PRPF38A
HERC4
CRLF3
GTF2F2
GNL2
PDCL3
NUP133
USP25
IVD
GZMH
CEP152
GLOD4
ERAP1
HK3
MRPS23
MCM7
FARSB
SMARCAD1
PHF21A
AKR7A2
IPO5
NUP107
ZCCHC7
REV1
SETDB2
SUGT1
RAB28
MTO1
TMEM131
EIF2A
MRPS9
ANXA3
FAF1
TMEM154
TEP1
B4GALT3
CTSH
SMTN
MRPL22
PRUNE2
BRD7
ACCSL
PFDN2
HDDC2
HARS2
AFF4
ERMARD
EIF2AK4
ADA
TUBG2
CD163
KIF13B
CMBL
PPT1
CA1
CD160
CDK7
MRPL1
FCER1A
GLUD1
MLC1
PTPN4
MCM2
NSMAF
PRKAB2
PUM1
MFAP1
RBPMS2
APMAP
NUP153
XPO6
L3MBTL3
MED13L
XAF1
DNAJC17
MCM3
SEC16A
CSF3R
MTHFD1
WDR7
DHX15
NSMCE4A
NCKAP1L
NIFK
GART
KAT7
THOC6
GNPTAB
VPS11
F8
SMAP2
CR1L
DNAJB12
TOM1
QRICH1
MZB1
C21orf58
ARL1
DRG1
GSTM5
SASH3
CEP95
PIK3CD
CLEC16A
FCHSD2
NR2C1
CAPN8
PKN1
RSPH1
CTDSPL2
APEH
WDR61
