# Supplementary material for: Development of a Platelet-Related Prognostic Model for Colorectal Cancer
Source: Front Genet. 2022 Jun 1;13:904168. doi: 10.3389/fgene.2022.904168 (PMC9198283; doi:10.3389/fgene.2022.904168)
Supplement: Supplementary file 2 [file Table3.XLSX]

## Sheet: Table S3
Table S3. The activity scores of angiogenesis, EMT, and immune infiltration in the TCGA cohort.
sample	Cluster	GOBP_LYMPHANGIOGENESIS	GOBP_SPROUTING_ANGIOGENESIS	GOBP_CELL_MIGRATION_INVOLVED_IN_SPROUTING_ANGIOGENESIS	GOBP_BLOOD_VESSEL_ENDOTHELIAL_CELL_PROLIFERATION_INVOLVED_IN_SPROUTING_ANGIOGENESIS	GOBP_ANGIOGENESIS_INVOLVED_IN_WOUND_HEALING	GOBP_REGULATION_OF_CELL_MIGRATION_INVOLVED_IN_SPROUTING_ANGIOGENESIS	GOBP_POSITIVE_REGULATION_OF_CELL_MIGRATION_INVOLVED_IN_SPROUTING_ANGIOGENESIS	GOBP_NEGATIVE_REGULATION_OF_CELL_MIGRATION_INVOLVED_IN_SPROUTING_ANGIOGENESIS	GOBP_REGULATION_OF_LYMPHANGIOGENESIS	GOBP_NEGATIVE_REGULATION_OF_BLOOD_VESSEL_ENDOTHELIAL_CELL_PROLIFERATION_INVOLVED_IN_SPROUTING_ANGIOGENESIS	GOBP_POSITIVE_REGULATION_OF_BLOOD_VESSEL_ENDOTHELIAL_CELL_PROLIFERATION_INVOLVED_IN_SPROUTING_ANGIOGENESIS	GOBP_REGULATION_OF_SPROUTING_ANGIOGENESIS	GOBP_NEGATIVE_REGULATION_OF_SPROUTING_ANGIOGENESIS	GOBP_POSITIVE_REGULATION_OF_SPROUTING_ANGIOGENESIS	HALLMARK_ANGIOGENESIS	GOBP_EPITHELIAL_TO_MESENCHYMAL_TRANSITION	GOBP_EPITHELIAL_TO_MESENCHYMAL_TRANSITION_INVOLVED_IN_ENDOCARDIAL_CUSHION_FORMATION	GOBP_REGULATION_OF_EPITHELIAL_TO_MESENCHYMAL_TRANSITION	GOBP_POSITIVE_REGULATION_OF_EPITHELIAL_TO_MESENCHYMAL_TRANSITION	GOBP_NEGATIVE_REGULATION_OF_EPITHELIAL_TO_MESENCHYMAL_TRANSITION	GOBP_CARDIAC_EPITHELIAL_TO_MESENCHYMAL_TRANSITION	GOBP_REGULATION_OF_CARDIAC_EPITHELIAL_TO_MESENCHYMAL_TRANSITION	GOBP_REGULATION_OF_EPITHELIAL_TO_MESENCHYMAL_TRANSITION_INVOLVED_IN_ENDOCARDIAL_CUSHION_FORMATION	GOBP_POSITIVE_REGULATION_OF_EPITHELIAL_TO_MESENCHYMAL_TRANSITION_INVOLVED_IN_ENDOCARDIAL_CUSHION_FORMATION	HALLMARK_EPITHELIAL_MESENCHYMAL_TRANSITION	REACTOME_TGF_BETA_RECEPTOR_SIGNALING_IN_EMT_EPITHELIAL_TO_MESENCHYMAL_TRANSITION	Activated B cell	Activated CD4 T cell	Activated CD8 T cell	Activated dendritic cell	CD56bright natural killer cell	CD56dim natural killer cell	Central memory CD4 T cell	Central memory CD8 T cell	Effector memeory CD4 T cell	Effector memeory CD8 T cell	Eosinophil	Gamma delta T cell	Immature B cell	Immature dendritic cell	Macrophage	Mast cell	MDSC	Memory B cell	Monocyte	Natural killer cell	Natural killer T cell	Neutrophil
TCGA-D5-6929-01	Cluster1	0.554128	0.386905	0.31549	0.173837	0.624082	0.238465	0.317609	0.140485	0.509061	0.0114251	0.125912	0.361408	0.178921	0.448686	0.684872	1.4005	1.29475	1.35178	1.46164	1.14578	1.36995	1.45792	1.37184	1.53306	1.71832	1.89036	0.864534	1.04816	1.12016	0.976003	1.09895	1.20109	1.29146	1.11811	0.957375	1.04022	0.732443	1.13584	0.880355	1.0733	0.871583	0.792336	1.12579	0.901922	1.15307	1.06099	0.852539	0.653361
TCGA-AA-3511-01	Cluster1	0.581915	0.392517	0.322831	0.175513	0.630859	0.235194	0.323737	0.132193	0.526986	9.45e-05	0.130423	0.366741	0.173431	0.457611	0.701056	1.40898	1.36211	1.37818	1.48161	1.18385	1.40966	1.50093	1.45469	1.62768	1.73589	1.92625	0.739584	0.996396	1.06373	1.00761	1.10519	1.17676	1.28103	1.11968	0.986049	0.953424	0.737403	1.12152	0.810969	1.10811	0.877932	0.842579	1.09553	0.871609	1.20588	1.06445	0.874463	0.741416
TCGA-EI-6512-01	Cluster1	0.565042	0.38275	0.310581	0.176451	0.618575	0.229593	0.317583	0.125038	0.553705	-0.00699383	0.127453	0.367202	0.172549	0.462283	0.667981	1.40847	1.30542	1.37018	1.52405	1.133	1.35034	1.41086	1.3794	1.58125	1.64745	1.90118	0.740648	1.07042	1.08471	1.06127	1.09419	1.21447	1.30175	1.12619	0.97701	1.03739	0.733467	1.13468	0.77282	1.09967	0.884168	0.868882	1.10647	0.8931	1.20408	1.04292	0.873949	0.802487
TCGA-QG-A5YX-01	Cluster2	0.490659	0.365511	0.2918	0.163763	0.610567	0.21359	0.288789	0.118847	0.416967	-0.00263231	0.122516	0.352508	0.188037	0.421571	0.602103	1.29954	1.18007	1.24822	1.35194	1.04039	1.26582	1.32549	1.29818	1.48512	1.47514	1.87312	0.690895	1.05117	1.03424	1.00119	1.06331	1.18762	1.23661	1.05142	0.890229	0.951132	0.701722	1.08233	0.716808	1.07333	0.807572	0.735027	0.956426	0.903458	1.18171	0.960505	0.823949	0.615756
TCGA-CM-6164-01	Cluster1	0.575992	0.387949	0.316167	0.18536	0.633385	0.232033	0.314371	0.133174	0.532238	0.0115617	0.131961	0.35615	0.166413	0.443791	0.664905	1.38467	1.31882	1.34649	1.45922	1.14402	1.36799	1.48827	1.44983	1.6398	1.66205	1.89242	0.728665	1.0603	1.0989	1.00255	1.09856	1.1729	1.28213	1.09632	0.972019	1.00379	0.698424	1.11108	0.791434	1.08714	0.845032	0.797349	1.04246	0.884888	1.16887	1.0609	0.856241	0.636852
TCGA-A6-A567-01	Cluster2	0.563342	0.3786	0.308322	0.177709	0.604854	0.227502	0.304774	0.131715	0.544054	0.0174686	0.126392	0.351107	0.162843	0.438658	0.672879	1.41539	1.36531	1.39294	1.50736	1.18574	1.41036	1.50282	1.46437	1.64315	1.66352	1.90124	0.691643	0.981524	0.982171	0.953799	1.06078	1.1414	1.28783	1.04877	0.949157	0.905582	0.69192	1.07754	0.768087	1.13472	0.812422	0.755456	0.965886	0.910095	1.15987	1.04686	0.847635	0.619221
TCGA-G4-6320-01	Cluster2	0.520293	0.366143	0.297071	0.172622	0.595798	0.224421	0.303931	0.125996	0.484991	-0.00821115	0.130342	0.349046	0.177382	0.432223	0.630277	1.36203	1.22232	1.31238	1.40058	1.14493	1.30578	1.32642	1.23789	1.40565	1.52886	1.89828	0.832391	1.04556	1.09287	0.914827	1.09482	1.18878	1.30329	1.05347	0.928127	0.987443	0.729032	1.03445	0.838679	1.01964	0.766118	0.692186	1.01223	0.857616	1.18645	1.00479	0.800381	0.525707
TCGA-F5-6863-01	Cluster2	0.59284	0.380686	0.308784	0.165543	0.608097	0.228687	0.309947	0.129936	0.556411	-0.00540052	0.114919	0.346199	0.148316	0.444958	0.664941	1.42827	1.35898	1.41344	1.49608	1.26857	1.4129	1.53917	1.54903	1.69855	1.65132	1.89891	0.612916	0.931829	0.976738	0.924993	1.10007	1.18476	1.26934	1.03589	0.959576	0.926141	0.652949	1.05213	0.632468	1.04481	0.788767	0.663513	0.945415	0.865918	1.15542	1.06013	0.82783	0.508594
TCGA-AY-A69D-01	Cluster2	0.526413	0.372539	0.302275	0.15628	0.620731	0.217187	0.303125	0.114546	0.444477	-0.0108531	0.0864709	0.356251	0.181092	0.432559	0.655506	1.3867	1.26633	1.3438	1.44962	1.16529	1.33574	1.48023	1.40775	1.58745	1.62294	1.877	0.829186	1.09692	1.04683	0.983132	1.07487	1.18582	1.28376	1.06331	0.93538	0.962725	0.755094	1.08071	0.876089	1.0768	0.7881	0.77174	1.04385	0.87647	1.15412	1.00945	0.814853	0.649022
TCGA-AG-3742-01	Cluster2	0.587726	0.379101	0.312522	0.174247	0.635664	0.232343	0.32576	0.123067	0.552739	0.00201706	0.119353	0.345734	0.152956	0.437667	0.682021	1.40014	1.36449	1.37143	1.50486	1.13024	1.40836	1.49602	1.46634	1.66967	1.69934	1.88171	0.604602	1.0162	1.06799	0.979237	1.08706	1.13453	1.28053	1.11199	0.941964	0.903654	0.681508	1.09796	0.696638	1.07535	0.783038	0.804	1.04764	0.878701	1.15029	1.03724	0.86364	0.714686
TCGA-AY-A8YK-01	Cluster2	0.531689	0.370849	0.296495	0.168996	0.617006	0.218156	0.297624	0.119849	0.470114	-0.00796767	0.128337	0.349279	0.174318	0.42389	0.658152	1.35156	1.31293	1.3051	1.42165	1.09104	1.35504	1.37205	1.33026	1.53681	1.57896	1.90129	0.755662	1.01345	1.03444	0.993826	1.08031	1.19062	1.27799	1.04739	0.931353	0.909924	0.69694	1.08684	0.786851	1.06914	0.79694	0.730918	0.990155	0.892435	1.17752	0.999249	0.827159	0.682631
TCGA-F4-6806-01	Cluster1	0.553649	0.392641	0.327264	0.192248	0.635011	0.244103	0.324926	0.146326	0.478726	0.0213662	0.145027	0.374998	0.197847	0.456425	0.690958	1.42671	1.31318	1.40074	1.50645	1.20754	1.38959	1.4632	1.40318	1.58362	1.68661	1.899	0.871808	1.03277	1.09904	1.0424	1.1102	1.16604	1.29259	1.08618	0.944077	1.03262	0.751573	1.0979	0.884903	1.09006	0.847681	0.784125	1.06494	0.872476	1.19014	1.05054	0.869522	0.691968
TCGA-CM-6167-01	Cluster3	0.663265	0.417011	0.342549	0.19476	0.670342	0.256716	0.356758	0.143262	0.636337	0.00832688	0.159862	0.374549	0.18581	0.460296	0.718153	1.47016	1.48944	1.43539	1.55102	1.19841	1.49512	1.61955	1.6031	1.79669	1.81389	1.9199	0.922828	1.02021	1.12088	1.01666	1.09598	1.15262	1.33986	1.15886	1.06083	1.10023	0.75794	1.16527	0.959207	1.15222	0.986305	0.965469	1.17439	0.84184	1.17989	1.11701	0.943658	0.648585
TCGA-DC-6681-01	Cluster1	0.58899	0.399242	0.331409	0.190659	0.645459	0.247125	0.334592	0.145193	0.543212	0.0188462	0.14564	0.360849	0.183506	0.437335	0.678227	1.45412	1.35979	1.4213	1.52699	1.21398	1.42659	1.52795	1.5051	1.67573	1.7215	1.89467	0.776723	1.02013	1.07691	0.953291	1.08753	1.19052	1.27905	1.10928	0.97914	1.01553	0.697486	1.11015	0.769403	1.09923	0.874912	0.812731	1.05976	0.840663	1.21555	1.07089	0.862312	0.660087
TCGA-DC-5337-01	Cluster2	0.532549	0.386674	0.318899	0.204742	0.625602	0.247315	0.332663	0.143671	0.447489	0.035177	0.155517	0.370152	0.190676	0.451658	0.654908	1.38828	1.29293	1.33202	1.43747	1.14786	1.37022	1.41623	1.35084	1.52603	1.61492	1.83885	0.755418	1.11814	1.15226	1.04886	1.08835	1.17509	1.26251	1.06145	0.979524	1.0366	0.726832	1.12661	0.765593	1.08231	0.857656	0.77972	1.08827	0.846171	1.17889	1.02729	0.875239	0.725282
TCGA-DC-4745-01	Cluster2	0.556321	0.383551	0.315159	0.19737	0.629464	0.236069	0.312866	0.141812	0.476354	0.0186077	0.15412	0.358092	0.167827	0.454075	0.666567	1.38609	1.35475	1.34823	1.45479	1.15408	1.41045	1.44098	1.40766	1.6026	1.62809	1.8891	0.713669	1.0869	1.10325	1.00379	1.10076	1.18918	1.25385	1.09886	0.968556	0.965418	0.74185	1.11296	0.761305	1.09482	0.854244	0.792386	1.05326	0.894149	1.1638	1.03862	0.843607	0.638485
TCGA-CM-6168-01	Cluster3	0.609838	0.409317	0.338295	0.19712	0.667341	0.250032	0.355642	0.130989	0.612858	0.0118097	0.155078	0.372296	0.177441	0.461981	0.724047	1.47207	1.44603	1.44546	1.56482	1.22113	1.48115	1.57295	1.5311	1.72418	1.82612	1.91408	0.890685	1.12305	1.11359	1.08357	1.10278	1.18023	1.32879	1.20833	1.04123	1.08719	0.782474	1.18483	0.967263	1.17156	0.976246	0.951253	1.22018	0.918219	1.1873	1.12001	0.920517	0.773489
TCGA-G4-6314-01	Cluster1	0.618889	0.407711	0.334952	0.195145	0.66734	0.24981	0.333765	0.149292	0.577098	0.0198496	0.145946	0.370044	0.180278	0.461338	0.695019	1.47685	1.43954	1.43711	1.55526	1.22011	1.47209	1.59136	1.56108	1.70913	1.78951	1.91925	0.765167	1.04557	1.08437	0.992821	1.08689	1.17117	1.2936	1.11538	1.00647	1.04245	0.771587	1.11889	0.807657	1.09037	0.924922	0.882028	1.10613	0.899631	1.15843	1.07842	0.886987	0.537623
TCGA-F4-6808-01	Cluster2	0.522597	0.373563	0.298623	0.186268	0.60423	0.222471	0.299456	0.127327	0.470099	0.0263179	0.120447	0.357048	0.179169	0.445331	0.656096	1.32664	1.23448	1.29334	1.38326	1.13188	1.28742	1.37645	1.36884	1.55418	1.58386	1.87609	0.600722	0.957277	1.01134	0.980296	1.08903	1.20083	1.2526	1.04873	0.878075	0.884748	0.653889	1.06378	0.642931	1.05308	0.773348	0.726073	0.95178	0.861961	1.19867	0.984279	0.842526	0.72974
TCGA-AZ-4615-01	Cluster3	0.554933	0.393002	0.320324	0.178736	0.635846	0.242709	0.327523	0.140752	0.553163	0.0187873	0.144007	0.38219	0.207259	0.460892	0.674075	1.426	1.34896	1.38435	1.49342	1.17043	1.41051	1.47202	1.38412	1.50516	1.70529	1.8831	0.773852	1.16202	1.24619	1.0664	1.10193	1.24061	1.32809	1.17688	0.986712	1.12074	0.746131	1.14064	0.873265	1.08964	0.905607	0.842826	1.20831	0.912406	1.17663	1.09572	0.92255	0.659499
TCGA-AY-6386-01	Cluster1	0.536695	0.395439	0.331153	0.198583	0.630682	0.255883	0.349833	0.145441	0.500593	0.0236167	0.163445	0.373115	0.197392	0.452117	0.664484	1.40156	1.3064	1.36641	1.49745	1.14434	1.36008	1.45373	1.38812	1.57321	1.60877	1.90595	0.797453	1.09109	1.11228	1.09206	1.10385	1.2019	1.28579	1.11457	0.901428	1.02312	0.718052	1.12792	0.842122	1.09375	0.844714	0.806137	1.10322	0.875271	1.20882	1.02897	0.89296	0.763545
TCGA-A6-6653-01	Cluster1	0.570563	0.400817	0.332723	0.188847	0.660325	0.256783	0.338284	0.157915	0.549891	0.0227306	0.153236	0.38626	0.214677	0.463649	0.695461	1.43171	1.33891	1.39015	1.51579	1.19021	1.42509	1.44334	1.38083	1.56075	1.68418	1.91085	0.6995	1.09888	1.09939	1.04296	1.10892	1.21982	1.29309	1.12531	0.995826	1.0711	0.754792	1.13153	0.79998	1.09014	0.902413	0.768466	1.13189	0.850584	1.21481	1.07283	0.920257	0.820661
TCGA-NH-A50V-01	Cluster1	0.581947	0.375352	0.308856	0.152324	0.647355	0.22315	0.322607	0.108825	0.556966	-0.0302451	0.0974414	0.349044	0.168718	0.425326	0.688807	1.38248	1.29951	1.35989	1.47027	1.14421	1.37259	1.47989	1.44218	1.63079	1.71965	1.88564	0.776988	1.03267	1.0932	1.04899	1.09169	1.14432	1.30684	1.11658	0.969745	1.0487	0.746281	1.07689	0.850392	1.12834	0.84123	0.766128	1.15148	0.8411	1.14024	1.07222	0.890015	0.668445
TCGA-G4-6311-01	Cluster1	0.574486	0.39294	0.327909	0.180723	0.649523	0.240158	0.327701	0.135949	0.552544	0.0115056	0.130167	0.369491	0.181301	0.45845	0.71525	1.42769	1.33859	1.39445	1.52235	1.16645	1.42234	1.50703	1.40744	1.61381	1.75787	1.91924	0.948119	1.07221	1.04964	1.04477	1.10927	1.18656	1.30637	1.14545	0.997532	1.00986	0.78658	1.1465	0.989411	1.12451	0.912428	0.851097	1.12675	0.942767	1.17529	1.07097	0.893623	0.698121
TCGA-AF-3911-01	Cluster1	0.570466	0.384562	0.312651	0.181916	0.635269	0.229089	0.319509	0.12374	0.547812	-0.014974	0.138106	0.355729	0.17162	0.44046	0.683229	1.40517	1.31376	1.37577	1.49832	1.15405	1.37445	1.43782	1.37991	1.57271	1.69476	1.89183	0.719615	1.05005	1.07761	1.02168	1.11089	1.17553	1.27989	1.09908	0.97979	1.00296	0.75572	1.13286	0.788826	1.135	0.86071	0.859247	1.08313	0.829674	1.1711	1.05852	0.882225	0.696677
TCGA-CI-6622-01	Cluster2	0.553995	0.390141	0.334092	0.190888	0.644869	0.251836	0.346206	0.141099	0.494455	0.0123025	0.14128	0.36276	0.172905	0.452969	0.672597	1.41121	1.36991	1.37039	1.48086	1.17622	1.40802	1.46973	1.38099	1.57375	1.63485	1.91462	0.730118	0.998446	1.00603	0.949674	1.10242	1.17492	1.26155	1.0895	0.961454	0.919959	0.756043	1.1067	0.765103	1.09736	0.813835	0.862835	1.00544	0.881947	1.21352	1.0153	0.861011	0.752055
TCGA-NH-A6GC-01	Cluster2	0.577145	0.380207	0.309453	0.167327	0.630936	0.224067	0.30688	0.12355	0.494373	-0.00240208	0.112767	0.362944	0.189371	0.445385	0.641238	1.40995	1.30875	1.389	1.47545	1.21039	1.37769	1.50741	1.50498	1.6471	1.70398	1.90431	0.714739	0.911889	1.03604	0.937359	1.07714	1.23826	1.28198	1.06082	0.891794	0.960857	0.719939	1.00785	0.718219	1.0533	0.808329	0.651262	1.03007	0.823545	1.135	1.02651	0.845674	0.590129
TCGA-CM-6679-01	Cluster3	0.597516	0.389637	0.31427	0.165368	0.642246	0.22386	0.305572	0.124674	0.53797	-0.00251826	0.113014	0.354361	0.163273	0.443722	0.685812	1.41144	1.34449	1.37811	1.48004	1.16362	1.39262	1.54596	1.48104	1.6665	1.75983	1.93749	0.877095	1.00132	1.08924	0.998749	1.1042	1.16668	1.31848	1.09631	1.00107	1.03402	0.761011	1.10692	0.862572	1.08896	0.888137	0.818372	1.10986	0.899334	1.17482	1.08513	0.852794	0.67753
TCGA-A6-4105-01	Cluster1	0.560083	0.389808	0.3217	0.180715	0.648464	0.239672	0.329506	0.134219	0.517083	0.018191	0.129093	0.362966	0.168729	0.455006	0.704981	1.44259	1.43732	1.40524	1.54552	1.18156	1.44296	1.54258	1.51248	1.67098	1.73527	1.88273	0.809331	1.15506	1.18877	1.06592	1.11823	1.20419	1.30974	1.16831	1.01643	1.06461	0.801558	1.14676	0.838025	1.10684	0.921939	0.900336	1.19576	0.916711	1.18797	1.08949	0.928962	0.765303
TCGA-D5-5538-01	Cluster3	0.587601	0.389003	0.318518	0.177106	0.658047	0.23842	0.329037	0.132228	0.550758	0.012985	0.128522	0.361057	0.180589	0.440754	0.707652	1.41633	1.33348	1.39427	1.52154	1.1797	1.40278	1.46404	1.4358	1.59815	1.73499	1.901	0.843026	1.10606	1.13655	1.09433	1.1024	1.1869	1.30113	1.184	0.986869	1.06458	0.749902	1.1772	0.90142	1.13584	0.958299	0.882358	1.22781	0.912748	1.20015	1.09294	0.887982	0.76025
TCGA-NH-A50U-01	Cluster2	0.567081	0.365638	0.300789	0.137899	0.623551	0.218416	0.308764	0.112831	0.514175	-0.0453958	0.100748	0.337028	0.160993	0.418928	0.672945	1.3731	1.35923	1.33612	1.42466	1.15947	1.37908	1.48552	1.42535	1.5531	1.59141	1.86985	0.522469	1.02729	0.978212	0.953586	1.08123	1.1944	1.26783	1.0697	0.857122	0.965853	0.656455	1.0829	0.672185	1.0786	0.811293	0.773214	1.02605	0.836264	1.16583	1.00367	0.798852	0.531302
TCGA-D5-6924-01	Cluster3	0.593088	0.402829	0.33167	0.195202	0.648941	0.247441	0.336306	0.141041	0.557311	0.0273451	0.147414	0.369012	0.172664	0.46345	0.689245	1.42482	1.36209	1.39991	1.52336	1.17304	1.41633	1.51556	1.46855	1.65558	1.76	1.9048	0.878173	1.11247	1.1297	1.03114	1.11355	1.18181	1.31929	1.18145	1.03034	1.059	0.791865	1.16387	0.940975	1.12643	0.921654	0.942803	1.1792	0.942493	1.19663	1.09499	0.908923	0.786341
TCGA-D5-6931-01	Cluster1	0.56512	0.387934	0.320551	0.178925	0.630299	0.234823	0.328236	0.125632	0.57145	0.00320199	0.12222	0.364271	0.181972	0.445928	0.68172	1.42915	1.34548	1.39399	1.5262	1.15758	1.39602	1.50406	1.45853	1.64831	1.71205	1.91118	0.893548	1.11229	1.12942	1.04104	1.08789	1.20682	1.33681	1.14053	0.998959	1.08958	0.719649	1.16663	0.937235	1.14256	0.893417	0.896697	1.14761	0.873558	1.17716	1.07938	0.913444	0.71655
TCGA-A6-5656-01	Cluster1	0.52195	0.281023	0.218199	-0.00264974	0.579382	0.117612	0.237474	-0.0211646	0.464458	-0.24186	-0.0945811	0.234651	0.0224802	0.325732	0.648808	1.31108	1.1639	1.2934	1.35931	1.10656	1.2432	1.37461	1.30711	1.60359	1.64354	1.87226	0.378016	1.01082	0.939869	0.839948	0.999229	1.10044	1.24577	1.01927	0.898553	0.868782	0.741602	1.03387	0.633757	1.04267	0.65138	0.748936	0.930833	0.794669	1.07401	0.954573	0.706374	0.495578
TCGA-EI-6884-01	Cluster3	0.575542	0.395146	0.325381	0.188931	0.649642	0.241628	0.330929	0.13566	0.515798	0.00744736	0.139278	0.373889	0.18764	0.460201	0.68759	1.42472	1.34871	1.39653	1.521	1.16799	1.41319	1.46328	1.42528	1.63756	1.70466	1.89711	0.892985	1.07635	1.12577	1.05266	1.12328	1.1647	1.33388	1.12461	1.02525	1.06484	0.791628	1.13966	0.90811	1.15205	0.921216	0.880721	1.15955	0.916042	1.18036	1.09089	0.908841	0.763751
TCGA-A6-6649-01	Cluster3	0.593752	0.392738	0.323389	0.164225	0.654305	0.229331	0.329375	0.116879	0.573492	-0.0440567	0.13642	0.367467	0.177143	0.452084	0.676594	1.45321	1.39059	1.42427	1.53794	1.20835	1.42197	1.543	1.50959	1.70274	1.71382	1.92546	0.876829	1.07454	1.08831	1.01865	1.09543	1.24588	1.34187	1.15661	1.0198	1.05761	0.725837	1.11377	0.917571	1.15373	0.882178	0.917703	1.14511	0.910377	1.20632	1.06918	0.918484	0.787724
TCGA-DM-A0X9-01	Cluster2	0.541391	0.365707	0.296736	0.162273	0.601326	0.211654	0.29778	0.108485	0.495387	-0.0114579	0.102673	0.341026	0.155965	0.424643	0.64416	1.3607	1.27196	1.30092	1.40692	1.11601	1.34799	1.41126	1.30381	1.50146	1.58305	1.85085	0.744765	1.08775	1.14362	0.992208	1.08794	1.18399	1.28073	1.07605	0.924194	1.0054	0.683725	1.0731	0.73204	1.08241	0.83238	0.724615	1.03506	0.863403	1.17154	1.00577	0.837081	0.569768
TCGA-F4-6703-01	Cluster3	0.655317	0.415082	0.339124	0.194807	0.687541	0.255535	0.365942	0.133658	0.649032	0.0083502	0.18042	0.37881	0.185246	0.465385	0.75814	1.49321	1.47728	1.47696	1.64262	1.20602	1.49983	1.61191	1.56559	1.74179	1.88983	1.88964	0.927635	1.135	1.21746	1.11461	1.16505	1.20115	1.36428	1.24544	1.06473	1.17135	0.748814	1.21307	0.97939	1.21295	1.09456	0.952107	1.33894	0.893779	1.21274	1.14175	1.02936	0.871427
TCGA-G4-6293-01	Cluster1	0.546881	0.387279	0.317719	0.197308	0.639239	0.239302	0.335075	0.126895	0.48454	0.0155543	0.140505	0.367235	0.181817	0.451694	0.648557	1.41514	1.33918	1.37181	1.51161	1.14133	1.38476	1.47487	1.41585	1.5944	1.63864	1.91312	0.889431	1.06606	1.16168	1.06195	1.11706	1.20534	1.31668	1.09127	0.954108	1.06257	0.749794	1.12045	0.897523	1.10264	0.825967	0.834086	1.14029	0.892863	1.20154	1.04546	0.848594	0.797533
TCGA-DM-A28E-01	Cluster2	0.520878	0.356914	0.289418	0.156633	0.58534	0.21249	0.274494	0.127233	0.42725	-0.00763901	0.102918	0.339246	0.154761	0.428066	0.60604	1.33092	1.1926	1.28371	1.36334	1.12371	1.27155	1.30576	1.25266	1.43112	1.44922	1.8704	0.571483	0.977041	1.00065	0.935961	1.08919	1.15401	1.23293	0.998217	0.855593	0.880849	0.675996	1.02531	0.639933	1.04234	0.692753	0.71731	0.914711	0.871698	1.15382	0.958363	0.752625	0.55194
TCGA-CK-6747-01	Cluster1	0.552975	0.394333	0.327092	0.196906	0.638266	0.245055	0.332251	0.141869	0.473454	0.0220892	0.148966	0.375511	0.20037	0.452282	0.665881	1.42874	1.33926	1.38224	1.50326	1.17303	1.39198	1.42531	1.36011	1.54706	1.64187	1.88443	0.776529	1.07942	1.1141	1.03252	1.08841	1.19146	1.28973	1.09195	0.949405	1.01619	0.697597	1.0977	0.791018	1.07046	0.868802	0.806647	1.07648	0.859517	1.20355	1.06314	0.869786	0.679697
TCGA-CK-4947-01	Cluster3	0.558624	0.391622	0.323596	0.192357	0.632959	0.238767	0.327643	0.133098	0.523428	0.0135765	0.147621	0.373143	0.191446	0.454015	0.674425	1.40919	1.32919	1.38383	1.49918	1.15635	1.37581	1.46307	1.42828	1.62662	1.68236	1.90748	0.918809	1.11932	1.16019	1.03514	1.09658	1.17698	1.30813	1.13238	0.996386	1.05749	0.774821	1.13923	0.929112	1.15711	0.904894	0.896042	1.1559	0.939224	1.21444	1.09815	0.879924	0.750459
TCGA-G5-6233-01	Cluster1	0.563548	0.375192	0.300926	0.149723	0.635843	0.219942	0.299974	0.122884	0.53239	-0.0248155	0.109309	0.351164	0.17065	0.432072	0.682056	1.38632	1.33618	1.35902	1.48506	1.13216	1.36913	1.42593	1.38228	1.57497	1.62463	1.87773	0.688759	1.04789	1.03619	1.0027	1.09394	1.20751	1.2973	1.09375	0.968797	0.995637	0.690362	1.09904	0.761444	1.13945	0.863854	0.820501	1.05702	0.864117	1.16505	1.03954	0.882251	0.677965
TCGA-AD-6888-01	Cluster2	0.487749	0.356221	0.293606	0.170434	0.573859	0.221153	0.307934	0.11742	0.434559	0.00641039	0.11589	0.339887	0.165385	0.423914	0.62461	1.31571	1.2306	1.26642	1.37356	1.08222	1.27707	1.33716	1.33768	1.50149	1.4753	1.88961	0.650567	0.952921	1.01861	0.979335	1.08502	1.1653	1.23969	1.01767	0.909699	0.941717	0.640206	1.05922	0.658182	1.04678	0.776431	0.690828	0.952934	0.808142	1.20657	0.927139	0.769686	0.69121
TCGA-CK-5914-01	Cluster2	0.551833	0.374035	0.305464	0.167194	0.61351	0.223065	0.301473	0.125032	0.505853	-0.00752461	0.110744	0.350875	0.152506	0.452278	0.670625	1.36338	1.29912	1.30063	1.43573	1.06173	1.34851	1.41718	1.3726	1.57633	1.64163	1.86812	0.601756	1.0899	1.1327	0.98031	1.09571	1.15054	1.27505	1.09476	0.932111	1.00612	0.731395	1.1117	0.702378	1.04455	0.783042	0.753334	1.039	0.814828	1.13463	1.04901	0.903561	0.619293
TCGA-AZ-4313-01	Cluster2	0.552884	0.380668	0.313206	0.177528	0.615546	0.236059	0.312276	0.141428	0.524129	0.0176549	0.137928	0.36345	0.190739	0.448457	0.622095	1.36414	1.24562	1.32452	1.42241	1.13738	1.34618	1.41123	1.31875	1.48471	1.61042	1.86779	0.616762	1.07506	1.0659	0.959577	1.06094	1.18667	1.27469	1.06543	0.906087	1.0049	0.738715	1.09802	0.658599	1.07889	0.815702	0.732844	0.995485	0.827678	1.14737	0.999294	0.848728	0.655138
TCGA-G4-6588-01	Cluster2	0.547807	0.386111	0.315844	0.162981	0.64091	0.239052	0.322828	0.137987	0.540013	-0.000124857	0.133047	0.373463	0.191876	0.45992	0.681759	1.40495	1.30642	1.3689	1.50861	1.12976	1.36961	1.43731	1.38239	1.57139	1.6582	1.90651	0.676878	1.12431	1.10126	1.01435	1.08599	1.19752	1.30331	1.129	0.970088	1.08469	0.717584	1.12203	0.764132	1.11447	0.893893	0.796442	1.14663	0.873068	1.16404	1.06929	0.958004	0.805186
TCGA-G4-6309-01	Cluster1	0.522236	0.371866	0.302458	0.16346	0.609157	0.220771	0.304283	0.119082	0.484723	-0.0183302	0.123738	0.361423	0.188247	0.447052	0.666766	1.36986	1.19154	1.33375	1.45136	1.1118	1.30297	1.40328	1.32372	1.51309	1.60501	1.88714	0.725421	1.09474	1.09043	0.998935	1.06794	1.2136	1.26625	1.08675	0.963438	1.05194	0.711882	1.09772	0.763784	1.13134	0.828082	0.737144	1.03174	0.831044	1.165	1.00395	0.84716	0.666495
TCGA-CM-5868-01	Cluster2	0.55272	0.369925	0.295459	0.166703	0.623776	0.219448	0.300345	0.122332	0.516394	-0.0039594	0.118506	0.344409	0.17019	0.424491	0.678183	1.37539	1.28647	1.33904	1.43697	1.14372	1.36193	1.43	1.3495	1.54357	1.6929	1.88722	0.665125	1.0341	1.03458	1.01037	1.09227	1.16419	1.28314	1.08802	0.954906	0.941288	0.693515	1.12288	0.739243	1.08881	0.849051	0.749674	1.02034	0.832379	1.16679	1.03816	0.855995	0.550509
TCGA-F4-6855-01	Cluster1	0.621505	0.408286	0.341749	0.190584	0.662722	0.252998	0.338652	0.150947	0.577807	0.0220213	0.146144	0.372237	0.195522	0.45289	0.696142	1.44902	1.38269	1.42251	1.53124	1.2147	1.44986	1.61765	1.53114	1.68485	1.81728	1.89376	0.703563	1.01848	1.04998	1.01127	1.11032	1.19169	1.30989	1.17468	0.983136	1.03023	0.776356	1.15493	0.805965	1.10558	0.920621	0.846443	1.15652	0.847979	1.17302	1.10542	0.893751	0.573609
TCGA-AD-6964-01	Cluster3	0.591285	0.387601	0.317837	0.18196	0.645776	0.242508	0.326189	0.141822	0.544317	0.0250448	0.146634	0.365373	0.186004	0.452403	0.682497	1.41536	1.35455	1.38914	1.49505	1.18971	1.38034	1.46444	1.41333	1.60236	1.74023	1.8565	0.904667	1.11134	1.2496	1.08563	1.1321	1.21289	1.33796	1.14809	0.961906	1.14988	0.72014	1.15779	0.922261	1.13728	0.997097	0.8864	1.27525	0.848699	1.18066	1.11844	0.921331	0.675751
TCGA-G4-6295-01	Cluster1	0.539207	0.375669	0.314517	0.170518	0.6236	0.230414	0.29777	0.143422	0.476608	0.02013	0.114033	0.35106	0.174978	0.431779	0.63458	1.38072	1.31357	1.34151	1.44598	1.15443	1.363	1.43577	1.41382	1.60576	1.57121	1.88185	0.934248	1.15728	1.20335	1.05321	1.10097	1.19085	1.29285	1.10789	0.955083	1.07659	0.802948	1.12077	0.95453	1.07422	0.910937	0.803254	1.14412	0.936242	1.18201	1.06391	0.91478	0.680391
TCGA-D5-5539-01	Cluster3	0.585801	0.393179	0.326597	0.16991	0.651947	0.236212	0.322786	0.134538	0.55635	-0.014012	0.122019	0.374713	0.182973	0.467757	0.686419	1.45962	1.35039	1.43434	1.53332	1.25089	1.40189	1.50242	1.44452	1.63281	1.72742	1.90273	0.806987	1.05276	1.06516	1.03053	1.11129	1.19938	1.30954	1.14984	1.01133	1.03021	0.780363	1.14822	0.894974	1.15567	0.936774	0.867365	1.17676	0.844356	1.18497	1.0532	0.877415	0.749949
TCGA-AH-6903-01	Cluster2	0.548895	0.368428	0.305344	0.16918	0.62003	0.220736	0.306195	0.118999	0.4782	-0.00871868	0.114879	0.345959	0.163934	0.428719	0.641714	1.36967	1.27789	1.33518	1.43649	1.14585	1.35082	1.40572	1.34817	1.54825	1.56903	1.87437	0.728403	1.02267	1.03697	0.96434	1.08781	1.1424	1.27091	1.06323	0.974574	0.971213	0.729912	1.08251	0.769846	1.08382	0.817856	0.752732	0.988223	0.895338	1.20157	1.01207	0.803264	0.689019
TCGA-CI-6621-01	Cluster1	0.596864	0.38889	0.320019	0.172797	0.669121	0.237759	0.339075	0.123502	0.530879	-0.00586409	0.135907	0.357603	0.164599	0.443303	0.698491	1.4249	1.36725	1.39405	1.54042	1.15766	1.41129	1.5008	1.46286	1.67372	1.72522	1.8939	0.752316	1.09463	1.12839	1.02573	1.11253	1.17588	1.29783	1.14685	1.00709	1.03313	0.722607	1.15622	0.816343	1.12949	0.923834	0.936526	1.16082	0.885286	1.18613	1.06747	0.908478	0.821527
TCGA-EI-6882-01	Cluster1	0.557386	0.39092	0.31921	0.189338	0.641983	0.239795	0.329387	0.133853	0.489133	0.00970148	0.145897	0.384345	0.207559	0.464958	0.665001	1.41222	1.3748	1.36147	1.47293	1.16094	1.41597	1.46552	1.48499	1.6602	1.62094	1.88452	0.813355	1.1469	1.10689	0.997818	1.0957	1.18316	1.3215	1.15057	1.00275	1.05953	0.774296	1.14932	0.877586	1.13788	0.90145	0.878073	1.12384	0.912593	1.18412	1.0414	0.937495	0.779273
TCGA-AA-3506-01	Cluster1	0.539808	0.385298	0.309332	0.186158	0.627403	0.227447	0.313662	0.124888	0.498584	0.00747506	0.132617	0.366376	0.174515	0.458609	0.684932	1.41295	1.33696	1.39482	1.51904	1.18438	1.37913	1.45192	1.3943	1.579	1.68443	1.89161	0.855228	1.06673	1.12343	1.05593	1.10805	1.22095	1.30234	1.13938	0.982659	1.0581	0.742617	1.13843	0.85636	1.12072	0.906789	0.889206	1.13368	0.881762	1.20186	1.06325	0.893442	0.812595
TCGA-A6-5661-01	Cluster1	0.537301	0.368182	0.297905	0.132898	0.646791	0.209712	0.311199	0.0894289	0.496525	-0.0555609	0.0873562	0.357661	0.183611	0.430817	0.668876	1.38117	1.241	1.37114	1.52239	1.09583	1.31999	1.40258	1.33907	1.55049	1.69175	1.88981	0.739957	1.07909	1.09506	1.03062	1.01577	1.11847	1.30025	1.13867	0.864215	1.03639	0.801598	1.07801	0.892393	1.09463	0.845622	0.713784	1.15583	0.863741	1.10864	1.0505	0.861701	0.760582
TCGA-RU-A8FL-01	Cluster2	0.488859	0.343603	0.273547	0.147686	0.568363	0.205926	0.271474	0.119217	0.432911	-0.00684603	0.096163	0.328346	0.165159	0.40234	0.592015	1.30203	1.21532	1.24484	1.32015	1.10285	1.25731	1.29316	1.27624	1.45354	1.37463	1.84313	0.562778	0.974646	1.00082	0.876937	1.06132	1.11847	1.19967	0.976256	0.868568	0.832433	0.6926	1.02538	0.616525	1.07673	0.716644	0.689275	0.868745	0.820884	1.12286	0.93277	0.7618	0.587927
TCGA-5M-AATE-01	Cluster2	0.527686	0.368281	0.301352	0.166455	0.608192	0.21835	0.296155	0.121417	0.473229	0.0112032	0.101283	0.341255	0.159648	0.42602	0.655975	1.35895	1.29034	1.31772	1.42224	1.12316	1.33648	1.43193	1.37726	1.56947	1.59838	1.88515	0.731241	1.02893	1.04053	0.931032	1.10881	1.15591	1.2711	1.05899	0.933357	0.927864	0.745096	1.04963	0.763957	1.07054	0.729001	0.762981	0.98428	0.906716	1.16754	1.0076	0.843042	0.568701
TCGA-A6-6648-01	Cluster1	0.554469	0.380343	0.311638	0.178225	0.639879	0.22689	0.312864	0.123218	0.464057	-0.00129161	0.122524	0.355748	0.173062	0.436747	0.656611	1.37292	1.29294	1.32567	1.42781	1.14442	1.34163	1.41277	1.37703	1.58221	1.56747	1.8804	0.773724	1.07101	1.06209	0.959687	1.09046	1.1452	1.25242	1.08478	0.966915	0.957972	0.745155	1.1056	0.813154	1.10674	0.774847	0.856521	1.01399	0.916997	1.1766	1.03536	0.853983	0.664205
TCGA-A6-5662-01	Cluster2	0.596628	0.38526	0.318488	0.17014	0.630789	0.236636	0.318298	0.137153	0.545391	0.00229878	0.139414	0.354445	0.169567	0.438837	0.677337	1.42867	1.3952	1.40136	1.48144	1.23667	1.39926	1.50046	1.49893	1.62603	1.66053	1.93354	0.628191	0.954474	0.986034	0.98307	1.11107	1.15522	1.27287	1.07077	0.997001	0.957261	0.707888	1.10765	0.715086	1.10398	0.842982	0.774505	1.03924	0.873242	1.14066	1.04778	0.843759	0.60823
TCGA-D5-6539-01	Cluster1	0.55368	0.400159	0.326222	0.196577	0.638806	0.245929	0.326978	0.147186	0.508433	0.0199266	0.150658	0.382342	0.200251	0.462128	0.662611	1.41138	1.35617	1.37768	1.48241	1.20463	1.38044	1.45598	1.4607	1.65383	1.59907	1.92753	0.863986	1.05066	1.09226	1.01913	1.0806	1.19515	1.30275	1.10185	0.976496	1.0422	0.738236	1.16029	0.8759	1.13175	0.887603	0.826273	1.08153	0.911815	1.21326	1.05272	0.881472	0.79581
TCGA-G4-6299-01	Cluster1	0.57754	0.376876	0.307723	0.156535	0.638865	0.233349	0.320636	0.129577	0.567028	-0.00505773	0.12354	0.353731	0.172734	0.442135	0.679177	1.42698	1.37387	1.38062	1.48161	1.19257	1.43205	1.473	1.41597	1.5729	1.72128	1.93729	0.811393	1.11813	1.18838	1.02156	1.10456	1.19079	1.33998	1.11993	1.0142	1.10485	0.684816	1.13524	0.878912	1.13059	0.914875	0.799821	1.18472	0.898269	1.16475	1.10119	0.933598	0.596071
TCGA-AZ-5403-01	Cluster1	0.596521	0.403227	0.334348	0.195639	0.645737	0.24886	0.334958	0.146361	0.568313	0.0234967	0.163428	0.367549	0.188236	0.447153	0.694407	1.43443	1.35468	1.40634	1.5123	1.20879	1.42634	1.5025	1.45769	1.63272	1.74768	1.91176	0.67753	1.00306	1.04957	1.03623	1.09277	1.18233	1.28432	1.10388	1.0092	0.9697	0.740534	1.14976	0.755074	1.14398	0.911864	0.881912	1.07601	0.851297	1.19528	1.06122	0.900252	0.697897
TCGA-AD-5900-01	Cluster3	0.571384	0.387669	0.316681	0.18481	0.629816	0.239294	0.328379	0.133515	0.578774	0.0181143	0.155716	0.361765	0.189613	0.43297	0.677517	1.40925	1.34175	1.37674	1.49081	1.16058	1.39129	1.45959	1.3623	1.55101	1.68565	1.91003	0.91551	1.10857	1.19728	1.06072	1.06976	1.19697	1.32117	1.17475	1.01571	1.12563	0.705648	1.13018	0.967583	1.1191	0.961228	0.847478	1.19685	0.901829	1.19827	1.08872	0.97226	0.660745
TCGA-D5-6898-01	Cluster1	0.576097	0.394724	0.319559	0.186806	0.639179	0.240144	0.331498	0.132216	0.532095	0.0271741	0.139489	0.362926	0.179513	0.443972	0.691079	1.45372	1.37755	1.42994	1.53031	1.24392	1.41277	1.52087	1.54017	1.73544	1.73503	1.90775	0.793033	1.04446	1.07714	1.06395	1.11038	1.1957	1.29417	1.15046	0.991554	0.987311	0.700632	1.15286	0.857184	1.13947	0.898206	0.881621	1.14876	0.919047	1.19277	1.09103	0.907148	0.724991
TCGA-DM-A1D7-01	Cluster2	0.532465	0.366093	0.300147	0.158135	0.616262	0.219169	0.307501	0.114784	0.470572	-0.0169098	0.109289	0.342123	0.167832	0.420005	0.659999	1.36784	1.29371	1.31867	1.3982	1.17266	1.34746	1.40861	1.36835	1.53701	1.57826	1.8831	0.687469	1.03728	1.08175	0.983716	1.08864	1.18823	1.25689	1.02602	0.904133	0.947357	0.728198	1.05951	0.706799	1.07999	0.827171	0.744347	1.00612	0.818622	1.20251	0.984861	0.836161	0.523322
TCGA-DC-6156-01	Cluster3	0.624544	0.397383	0.326842	0.175374	0.684079	0.242241	0.337424	0.132349	0.592441	-0.00149174	0.134357	0.35735	0.171103	0.440083	0.696081	1.46241	1.45859	1.44934	1.57998	1.21288	1.46079	1.61916	1.60856	1.73355	1.81294	1.92615	0.774539	1.06959	1.18818	1.05559	1.1155	1.18757	1.33175	1.16375	1.02355	1.11651	0.737402	1.17879	0.868794	1.18443	0.963597	0.878888	1.24843	0.920344	1.20184	1.1335	0.90361	0.70667
TCGA-AA-A02Y-01	Cluster2	0.5035	0.365404	0.299676	0.179633	0.576058	0.224083	0.302871	0.124753	0.452417	0.0038114	0.109108	0.367944	0.186899	0.457397	0.598984	1.31483	1.21289	1.27399	1.36757	1.1437	1.27523	1.35378	1.33256	1.51042	1.39997	1.8664	0.700228	1.07018	1.13264	1.02433	1.1068	1.22662	1.25585	1.06521	0.906802	1.01719	0.731554	1.06859	0.752716	1.04095	0.819799	0.768174	1.06295	0.808376	1.21712	0.970358	0.862018	0.680032
TCGA-CM-6676-01	Cluster2	0.54461	0.377951	0.309155	0.173228	0.624364	0.228727	0.312892	0.127095	0.486917	0.00379778	0.12786	0.35096	0.165993	0.43535	0.671465	1.42262	1.38113	1.40109	1.50459	1.19481	1.40861	1.46615	1.43341	1.6397	1.68764	1.88989	0.610074	0.992784	1.04259	0.963996	1.08777	1.18308	1.25237	1.0704	0.956791	0.937492	0.732334	1.07905	0.683674	1.10479	0.760589	0.796355	0.98252	0.884726	1.17204	1.05077	0.824927	0.60399
TCGA-CA-5797-01	Cluster1	0.567893	0.391953	0.319695	0.195974	0.621474	0.241729	0.320988	0.144323	0.507769	0.0306381	0.153128	0.361588	0.174516	0.448896	0.686625	1.41704	1.35247	1.37708	1.47732	1.19983	1.41236	1.49436	1.47694	1.68041	1.67889	1.89621	0.744455	1.02609	1.09413	0.996751	1.12798	1.18729	1.28352	1.10369	0.955609	0.996815	0.691695	1.13013	0.796329	1.1166	0.86858	0.889042	1.0572	0.83543	1.196	1.05471	0.903417	0.628355
TCGA-AA-3496-01	Cluster1	0.570612	0.38654	0.312198	0.172107	0.655439	0.232295	0.315761	0.13226	0.469893	0.015045	0.121117	0.359427	0.164549	0.448705	0.703504	1.42185	1.39284	1.37752	1.48588	1.16718	1.41251	1.53703	1.50354	1.60896	1.7139	1.88841	0.874599	1.05703	1.14277	1.04667	1.09419	1.20635	1.31277	1.15284	0.989013	1.07962	0.744788	1.13552	0.871471	1.14345	0.931957	0.89715	1.21727	0.890298	1.1642	1.09495	0.886798	0.752012
TCGA-NH-A8F7-01	Cluster2	0.518751	0.359448	0.289365	0.166294	0.602784	0.213909	0.286482	0.121549	0.470906	-0.0123028	0.094407	0.336519	0.145757	0.436603	0.614437	1.34713	1.28205	1.30449	1.43124	1.0855	1.33552	1.50924	1.33833	1.51809	1.50733	1.87281	0.555817	0.936042	0.943341	0.926368	1.08128	1.1432	1.22959	1.0451	0.909907	0.848735	0.628798	1.07171	0.631964	1.04579	0.764574	0.695519	0.908223	0.862071	1.14211	0.983211	0.76876	0.727468
TCGA-EF-5830-01	Cluster2	0.538644	0.370941	0.300235	0.17134	0.594478	0.223472	0.296351	0.129431	0.494237	0.00107188	0.130607	0.348969	0.168243	0.437181	0.659202	1.39599	1.34991	1.34564	1.45046	1.16869	1.40771	1.40517	1.39346	1.55632	1.57964	1.88463	0.560018	0.994337	1.1214	0.990481	1.11387	1.18232	1.25404	1.04861	0.941492	0.947112	0.705861	1.11396	0.691798	1.07747	0.810665	0.77456	1.03302	0.868638	1.14571	1.01063	0.863985	0.606569
TCGA-G5-6641-01	Cluster2	0.517414	0.350116	0.292058	0.139253	0.600963	0.208907	0.281833	0.116798	0.442525	-0.0257556	0.0609099	0.341061	0.173628	0.418086	0.594152	1.34394	1.25642	1.31166	1.37291	1.17514	1.30235	1.40706	1.39603	1.55018	1.46086	1.85283	0.653608	0.933171	0.986128	0.920828	1.08173	1.15462	1.23916	1.00328	0.935681	0.908599	0.707904	1.03789	0.627836	1.07704	0.762551	0.670062	0.905024	0.822951	1.14941	0.924673	0.763717	0.56444
TCGA-CM-4743-01	Cluster2	0.570768	0.385898	0.314871	0.159325	0.641106	0.246057	0.331805	0.142467	0.576843	0.0323714	0.100275	0.375272	0.206965	0.446827	0.679666	1.36849	1.34106	1.33355	1.44834	1.13764	1.39041	1.41388	1.3796	1.54696	1.60897	1.86063	0.67478	1.12065	1.13646	1.06695	1.0757	1.16837	1.29371	1.08026	0.929956	1.12163	0.77397	1.1254	0.790979	1.09182	0.804859	0.751473	1.04714	0.81705	1.18579	1.05599	0.931182	0.844695
TCGA-AA-3662-01	Cluster1	0.56598	0.372066	0.302283	0.159608	0.60843	0.220917	0.30566	0.119741	0.536015	-0.023797	0.104979	0.346018	0.15028	0.440274	0.680345	1.40908	1.31874	1.37759	1.50313	1.16151	1.37822	1.42843	1.35655	1.57006	1.6684	1.90822	0.825082	1.06317	1.09082	1.05192	1.11581	1.19866	1.30808	1.12309	0.955567	1.06492	0.721958	1.14708	0.871613	1.15031	0.916791	0.887462	1.1475	0.879731	1.18039	1.04237	0.872203	0.800863
TCGA-A6-3809-01	Cluster1	0.503547	0.336059	0.275261	0.109966	0.597281	0.189724	0.296356	0.0618359	0.447537	-0.0674741	0.0639841	0.315472	0.143805	0.389547	0.663526	1.29339	1.1729	1.25611	1.38711	0.983063	1.24754	1.31447	1.26527	1.47568	1.61731	1.80128	0.696988	1.23017	1.10272	1.05136	0.995692	1.11471	1.28306	1.14395	0.895305	1.07037	0.70357	1.10094	0.889009	1.11063	0.842949	0.807685	1.16344	0.803481	1.10411	1.06843	0.900336	0.798275
TCGA-AF-6136-01	Cluster2	0.552505	0.392756	0.327256	0.180775	0.634054	0.245541	0.32893	0.144833	0.479443	0.0147056	0.135615	0.374151	0.194091	0.457675	0.641005	1.38844	1.28244	1.3555	1.44355	1.18478	1.3394	1.43385	1.45283	1.64417	1.60614	1.87531	0.820419	1.05367	1.0729	0.98535	1.07063	1.17921	1.28915	1.08534	1.0015	0.989276	0.740376	1.07461	0.842918	1.09309	0.848453	0.801329	1.04471	0.885487	1.19845	1.02467	0.834717	0.721618
TCGA-CM-4747-01	Cluster2	0.571221	0.38415	0.318879	0.17438	0.624847	0.233482	0.31404	0.134966	0.511649	0.00960841	0.121253	0.353735	0.169066	0.438834	0.67069	1.40569	1.30926	1.36571	1.46233	1.19356	1.38785	1.45008	1.42565	1.61911	1.68247	1.91593	0.74392	1.00804	1.05578	0.99605	1.09419	1.16847	1.29265	1.08997	0.97325	0.991803	0.707236	1.11126	0.790337	1.0808	0.854336	0.75806	1.08727	0.866545	1.15435	1.05164	0.816857	0.605095
TCGA-F5-6813-01	Cluster3	0.587726	0.392449	0.318786	0.188836	0.627367	0.23588	0.315432	0.137676	0.559195	0.0180763	0.141744	0.369343	0.187399	0.452982	0.686439	1.4238	1.36452	1.38623	1.49593	1.1995	1.41869	1.56912	1.52647	1.68057	1.69636	1.92626	0.868829	1.08793	1.13742	1.01092	1.11864	1.19276	1.28006	1.13144	1.01175	1.00129	0.71301	1.13507	0.833457	1.09954	0.899885	0.831014	1.12508	0.904189	1.16326	1.07051	0.917019	0.620848
TCGA-A6-5666-01	Cluster2	0.534762	0.374725	0.308403	0.180508	0.61657	0.230185	0.306365	0.135514	0.486858	0.0213063	0.141855	0.35023	0.167858	0.436603	0.660015	1.34933	1.31145	1.30544	1.40929	1.1144	1.35037	1.35242	1.32796	1.50558	1.5592	1.84958	0.604832	1.0188	1.02375	0.999699	1.0845	1.09924	1.2312	1.10505	0.955894	0.92411	0.692816	1.12005	0.689259	1.12071	0.774328	0.770136	1.02652	0.842033	1.15966	0.988556	0.800258	0.695536
TCGA-CM-6171-01	Cluster1	0.539645	0.379115	0.301418	0.154454	0.643442	0.223726	0.298112	0.130333	0.472907	-0.00714405	0.11312	0.380662	0.183717	0.478618	0.704743	1.42963	1.37789	1.37693	1.48951	1.18656	1.40466	1.45979	1.40693	1.61707	1.642	1.90865	0.729282	1.09911	1.07935	1.03658	1.07221	1.18946	1.31404	1.16404	1.0006	1.02826	0.717298	1.12011	0.828915	1.10417	0.875279	0.744459	1.15937	0.822525	1.18893	1.04246	0.895908	0.850815
TCGA-D5-6538-01	Cluster2	0.552738	0.372544	0.304151	0.166346	0.587047	0.222815	0.294845	0.131521	0.532831	-0.00488508	0.117086	0.337103	0.145592	0.428517	0.640832	1.40202	1.35364	1.36177	1.45263	1.19379	1.35095	1.40159	1.42121	1.61077	1.54353	1.91273	0.573058	0.922918	0.943173	0.891869	1.06591	1.18669	1.23764	1.08193	0.9247	0.878668	0.667048	1.04291	0.62092	1.08698	0.785588	0.753215	0.910771	0.888202	1.19534	1.00139	0.797303	0.613335
TCGA-AF-6655-01	Cluster1	0.580482	0.398908	0.33283	0.190933	0.649079	0.247632	0.338164	0.141678	0.520742	0.00819549	0.152494	0.365101	0.175462	0.455011	0.702853	1.43379	1.38087	1.419	1.55607	1.17624	1.43829	1.58106	1.50321	1.70055	1.79104	1.90695	0.689294	1.06085	1.03346	1.01717	1.09144	1.17404	1.2919	1.15412	1.005	0.981572	0.77365	1.10977	0.760503	1.11164	0.873716	0.817495	1.07936	0.869258	1.18104	1.05689	0.867265	0.728116
TCGA-AF-A56L-01	Cluster2	0.559176	0.368783	0.303041	0.156607	0.613134	0.22195	0.312526	0.114961	0.518222	-0.0146322	0.112474	0.331855	0.154067	0.411889	0.684415	1.3811	1.29045	1.35099	1.45597	1.15055	1.33958	1.43051	1.37441	1.56079	1.66669	1.88697	0.71097	1.01261	1.05075	0.97061	1.07312	1.189	1.27808	1.09377	0.940729	0.976803	0.67957	1.0918	0.754261	1.05647	0.834548	0.780303	1.01955	0.87256	1.13914	1.03545	0.816589	0.560811
TCGA-A6-2675-01	Cluster3	0.591593	0.400162	0.330997	0.185409	0.653552	0.245854	0.337483	0.139306	0.536291	0.0215798	0.133512	0.371463	0.188782	0.454662	0.715072	1.45112	1.39231	1.42313	1.53875	1.20626	1.44072	1.50428	1.4483	1.64472	1.77828	1.91625	0.828443	1.0106	1.11375	1.05573	1.10651	1.22047	1.3287	1.17698	1.01679	1.04147	0.760298	1.16911	0.89766	1.13183	0.951437	0.940177	1.18237	0.908565	1.19403	1.11277	0.910049	0.775684
TCGA-G4-6298-01	Cluster2	0.579457	0.384038	0.32032	0.177729	0.612009	0.237624	0.31496	0.141646	0.540615	0.0140708	0.128078	0.349207	0.168394	0.436852	0.672851	1.43753	1.38886	1.40415	1.51282	1.217	1.4172	1.51492	1.49365	1.62145	1.70486	1.90427	0.630856	0.959879	0.956702	0.921979	1.09053	1.18674	1.26418	1.06712	0.939918	0.925079	0.719803	1.08926	0.65458	1.06332	0.794064	0.77525	0.978972	0.804396	1.16101	1.00581	0.847399	0.561376
TCGA-A6-6650-01	Cluster2	0.486871	0.318545	0.25998	0.10634	0.597116	0.172325	0.262215	0.0675764	0.424902	-0.0689846	0.0285853	0.281634	0.0994081	0.35909	0.602449	1.25276	1.15213	1.20383	1.30151	0.972293	1.21297	1.28607	1.25423	1.53696	1.51048	1.89164	0.562251	1.04882	0.964587	0.91273	1.03009	1.14457	1.21554	1.01354	0.84695	0.886963	0.714395	1.02577	0.688503	1.0262	0.665226	0.69639	0.956085	0.826859	1.13236	0.970102	0.725617	0.572248
TCGA-AM-5820-01	Cluster1	0.568688	0.39505	0.327317	0.199307	0.628898	0.250348	0.339101	0.144167	0.569492	0.0270325	0.159981	0.366419	0.180555	0.450455	0.699803	1.39242	1.41229	1.36259	1.46876	1.16879	1.43424	1.51178	1.50637	1.67328	1.66208	1.89516	0.618741	1.02944	1.01574	1.01775	1.08068	1.15404	1.24561	1.15509	0.991167	0.947541	0.695879	1.12067	0.694	1.08689	0.876885	0.783098	1.04725	0.830056	1.16959	1.0547	0.835484	0.669512
TCGA-AA-3663-01	Cluster2	0.552345	0.385239	0.31794	0.18764	0.626655	0.239462	0.321	0.138878	0.53058	0.0270231	0.141562	0.366293	0.187818	0.448963	0.663781	1.40197	1.38227	1.36783	1.48732	1.1661	1.39615	1.50377	1.52635	1.61211	1.59777	1.87301	0.691445	1.11357	1.08791	1.03355	1.08153	1.16877	1.29526	1.1303	0.972381	1.05632	0.75912	1.16508	0.771747	1.08745	0.915182	0.869771	1.14951	0.865094	1.15625	1.04158	0.87459	0.766613
TCGA-A6-6654-01	Cluster3	0.644758	0.418269	0.345461	0.197162	0.684289	0.25507	0.348537	0.147628	0.613812	0.0191471	0.156764	0.384627	0.18947	0.473161	0.726975	1.47576	1.44263	1.44104	1.5799	1.20122	1.48379	1.63139	1.54479	1.73522	1.84426	1.93419	0.88786	1.11503	1.17911	1.05888	1.13854	1.20464	1.34581	1.21653	1.03941	1.15537	0.828369	1.20004	0.979726	1.16367	1.04077	1.00053	1.30815	0.905379	1.21899	1.13958	0.955314	0.726986
TCGA-CM-5349-01	Cluster1	0.586779	0.39527	0.319654	0.171871	0.644725	0.236833	0.315341	0.139947	0.537222	0.0188111	0.130045	0.370514	0.180853	0.461003	0.704213	1.43188	1.39571	1.38796	1.48977	1.20225	1.43587	1.49557	1.47909	1.69322	1.72904	1.88929	0.846628	1.06701	1.05897	1.04213	1.09691	1.19573	1.29789	1.12684	1.01344	1.00829	0.711064	1.13372	0.920283	1.12909	0.939642	0.826113	1.14187	0.877789	1.19769	1.07066	0.879993	0.632749
TCGA-EI-6507-01	Cluster1	0.578959	0.378942	0.310815	0.155762	0.656229	0.226945	0.327757	0.112464	0.59687	-0.0225957	0.105868	0.360758	0.1755	0.447522	0.700111	1.4365	1.36483	1.40387	1.51569	1.19572	1.38634	1.51425	1.48397	1.62879	1.78215	1.93479	0.741204	1.15068	1.17141	1.06972	1.0835	1.24773	1.34512	1.18836	1.00957	1.09309	0.700828	1.15089	0.862637	1.12854	0.93107	0.864155	1.25274	0.878306	1.15323	1.10155	0.934785	0.809025
TCGA-AA-3509-01	Cluster1	0.572089	0.375434	0.308775	0.166619	0.646707	0.229065	0.321962	0.121133	0.50201	-0.0126469	0.125425	0.346224	0.158262	0.43197	0.661113	1.41013	1.34344	1.38266	1.4936	1.18667	1.39638	1.43429	1.43233	1.63003	1.63092	1.86557	0.744511	1.06851	1.0803	1.01968	1.10549	1.16335	1.29193	1.12706	0.959316	1.01473	0.749105	1.12016	0.811358	1.09791	0.892795	0.858377	1.13613	0.808328	1.20396	1.03976	0.857255	0.789249
TCGA-AH-6549-01	Cluster1	0.587234	0.382291	0.310088	0.15871	0.649861	0.224027	0.326135	0.105843	0.546382	-0.0211297	0.101136	0.354001	0.162066	0.441082	0.690708	1.42242	1.39526	1.38653	1.51097	1.1634	1.42732	1.5067	1.47803	1.68815	1.7138	1.90528	0.713172	1.0537	1.01883	1.00373	1.08035	1.15542	1.29021	1.12719	0.983991	0.999699	0.726428	1.11793	0.742437	1.11253	0.859875	0.816765	1.08445	0.865331	1.14372	1.07255	0.879296	0.706187
TCGA-EI-6508-01	Cluster2	0.526174	0.373898	0.305545	0.171127	0.615904	0.221558	0.300385	0.124712	0.442263	-0.00755193	0.121788	0.34783	0.170681	0.424927	0.642459	1.40096	1.32038	1.36449	1.48421	1.14476	1.38019	1.45336	1.39842	1.60894	1.62944	1.90708	0.794677	1.05279	1.0694	0.944679	1.07258	1.18734	1.25915	1.06007	0.958998	0.952242	0.668872	1.10885	0.778654	1.10308	0.779117	0.810227	1.00857	0.908659	1.17657	1.0191	0.836872	0.668173
TCGA-WS-AB45-01	Cluster3	0.702318	0.440387	0.363435	0.204153	0.71604	0.276485	0.390576	0.151071	0.664876	0.0177333	0.179329	0.405953	0.216967	0.49362	0.757893	1.50259	1.57139	1.47958	1.60558	1.24191	1.58368	1.69439	1.67401	1.86686	1.90418	1.88369	0.804024	1.14238	1.13943	1.12364	1.0817	1.19977	1.35398	1.24353	1.06493	1.16745	0.840836	1.21055	0.945092	1.18902	1.10547	1.01516	1.33222	0.950599	1.21194	1.16115	1.02275	1.05226
TCGA-AH-6897-01	Cluster2	0.519196	0.382541	0.31793	0.187581	0.640076	0.243534	0.326791	0.141358	0.44197	0.033167	0.144343	0.360121	0.186363	0.437709	0.639798	1.35044	1.31282	1.30665	1.42693	1.08863	1.35706	1.4374	1.36461	1.54398	1.56583	1.88901	0.692705	1.06101	1.02733	0.993698	1.06266	1.14847	1.24067	1.05184	0.906652	0.925353	0.737643	1.09251	0.740708	1.05521	0.718158	0.760619	0.986709	0.914882	1.16802	1.0026	0.8188	0.655964
TCGA-AD-6548-01	Cluster1	0.58084	0.389189	0.320153	0.180037	0.639404	0.235401	0.327051	0.128266	0.591255	0.000970485	0.135798	0.359102	0.171384	0.444767	0.693158	1.42426	1.36375	1.38901	1.53547	1.1344	1.40876	1.4855	1.39854	1.60231	1.72288	1.882	0.831588	1.14321	1.16595	1.06599	1.08478	1.19183	1.28858	1.16901	1.00491	1.05854	0.751782	1.16215	0.889503	1.11687	0.919158	0.916071	1.18331	0.900953	1.1838	1.06893	0.92363	0.766274
TCGA-AF-4110-01	Cluster1	0.598157	0.399427	0.32899	0.193953	0.647967	0.2407	0.332487	0.134736	0.515059	0.00644484	0.153656	0.370476	0.17537	0.459832	0.691933	1.45645	1.39459	1.43382	1.57131	1.2074	1.42875	1.49895	1.47059	1.65187	1.74186	1.89828	0.927581	1.05556	1.1487	1.05929	1.11284	1.18538	1.3237	1.14126	1.01189	1.07595	0.777595	1.15881	0.909902	1.12838	0.958448	0.930555	1.16992	0.877828	1.2115	1.08644	0.930723	0.805533
TCGA-DC-6682-01	Cluster2	0.540921	0.376277	0.310063	0.184373	0.617166	0.242623	0.332747	0.131158	0.45389	0.0270487	0.142821	0.347151	0.164948	0.434814	0.643734	1.37966	1.32817	1.32363	1.42868	1.13884	1.35775	1.38342	1.37745	1.57575	1.58516	1.85595	0.710054	1.08149	1.07648	0.93378	1.08159	1.15341	1.23685	1.08051	0.965634	0.955713	0.649338	1.07878	0.762214	1.05639	0.748205	0.747339	0.991328	0.901255	1.11831	1.04572	0.825425	0.62011
TCGA-D5-6926-01	Cluster1	0.601516	0.391216	0.321922	0.169243	0.650049	0.236537	0.330978	0.127304	0.581275	-0.00900079	0.129803	0.355009	0.159869	0.446163	0.709634	1.42102	1.33783	1.39619	1.53734	1.13814	1.39879	1.51437	1.43575	1.63394	1.78316	1.91739	0.799815	1.0427	1.08625	1.06136	1.10767	1.2109	1.29441	1.14735	1.00087	1.04134	0.721785	1.14143	0.848444	1.13893	0.893676	0.842585	1.17071	0.903302	1.17184	1.10915	0.892266	0.745689
TCGA-A6-6138-01	Cluster3	0.605768	0.40345	0.332662	0.193575	0.661815	0.250347	0.332483	0.149601	0.582336	0.0351615	0.143464	0.376267	0.186498	0.462703	0.705993	1.43513	1.38525	1.40997	1.51871	1.22753	1.42839	1.50483	1.48096	1.6816	1.72237	1.91478	0.899463	1.12815	1.20074	1.0941	1.13835	1.20537	1.31182	1.16717	1.03971	1.09508	0.768012	1.18075	0.921531	1.12168	0.953599	0.906388	1.21807	0.924828	1.20528	1.12618	0.970152	0.730202
TCGA-AA-A02K-01	Cluster2	0.507266	0.346671	0.278675	0.129298	0.565172	0.201829	0.27911	0.108405	0.422546	-0.0339122	0.0618618	0.318907	0.148211	0.401277	0.639302	1.30424	1.26267	1.25696	1.34173	1.06787	1.30783	1.30733	1.28743	1.48438	1.49917	1.89134	0.569252	0.982644	0.990391	0.941539	1.05526	1.21556	1.25586	1.09141	0.849902	0.920518	0.588623	1.05836	0.667714	1.03953	0.779663	0.72709	1.01254	0.802097	1.15657	0.980016	0.820891	0.713758
TCGA-A6-2685-01	Cluster3	0.618476	0.405367	0.335431	0.187398	0.665316	0.246597	0.346688	0.135342	0.595028	0.00691327	0.135447	0.377959	0.187089	0.46889	0.717735	1.44856	1.39262	1.43371	1.54823	1.21799	1.43674	1.53038	1.52612	1.68393	1.79049	1.91396	0.886409	1.01932	1.10723	1.08331	1.09767	1.2019	1.33903	1.18732	1.02696	1.09219	0.813992	1.18098	0.935662	1.13705	0.989764	0.996359	1.22188	0.888037	1.21721	1.1003	0.959599	0.778346
TCGA-DM-A1HA-01	Cluster2	0.512963	0.321113	0.252811	0.10069	0.556827	0.190553	0.251816	0.101383	0.468414	-0.0270652	0.0241249	0.30638	0.121671	0.40266	0.610089	1.28886	1.31348	1.23763	1.32888	1.07424	1.31007	1.37734	1.32916	1.49095	1.46944	1.86054	0.539485	0.965645	1.0687	0.901431	1.04236	1.22254	1.24881	1.04797	0.904048	0.935457	0.515897	1.01518	0.697296	1.02291	0.741491	0.614078	0.918906	0.820739	1.18749	1.00847	0.844685	0.57259
TCGA-AA-3713-01	Cluster1	0.550946	0.381339	0.315303	0.174234	0.636616	0.228006	0.319367	0.11953	0.524756	-0.00733148	0.13179	0.368517	0.186221	0.448393	0.651446	1.38323	1.25076	1.36093	1.47061	1.15325	1.32304	1.38445	1.35427	1.56574	1.62359	1.90425	0.904396	1.13192	1.15052	1.03216	1.09658	1.18949	1.30164	1.14869	0.989557	1.07942	0.792416	1.14874	0.958064	1.12479	0.895711	0.886878	1.16952	0.893681	1.18055	1.05623	0.921631	0.79664
TCGA-G4-6627-01	Cluster3	0.604283	0.410574	0.338761	0.204749	0.663844	0.247378	0.341731	0.137965	0.62303	0.0163012	0.147331	0.382959	0.191901	0.469014	0.705372	1.4521	1.3747	1.42654	1.54426	1.21181	1.43185	1.49524	1.44573	1.64547	1.76935	1.91854	0.95601	1.13438	1.18204	1.04177	1.10072	1.19829	1.31165	1.16615	1.05809	1.09438	0.836203	1.17137	0.961316	1.12509	0.9534	0.965149	1.15664	0.913111	1.18546	1.10762	0.938939	0.783724
TCGA-AA-3502-01	Cluster2	0.491551	0.358163	0.290975	0.15319	0.594596	0.212672	0.291844	0.113178	0.433352	-0.0150628	0.0905796	0.360605	0.178613	0.446992	0.59583	1.34614	1.25814	1.31546	1.36749	1.20716	1.31534	1.35505	1.3371	1.51607	1.46021	1.88127	0.840713	1.04897	1.10851	0.950522	1.07939	1.17666	1.30689	1.06826	0.978694	1.06722	0.770904	1.1265	0.854417	1.06265	0.87877	0.756414	1.07342	0.841056	1.17459	0.971787	0.842109	0.556409
TCGA-AA-A01X-01	Cluster2	0.553029	0.368646	0.294909	0.160294	0.607367	0.217526	0.299984	0.118765	0.500084	-0.0105938	0.110349	0.34898	0.159818	0.441511	0.647097	1.42582	1.36579	1.39087	1.47575	1.23273	1.40221	1.51852	1.52642	1.70731	1.61067	1.89112	0.790519	0.969878	1.03093	0.955276	1.09642	1.15105	1.29647	1.05945	0.930295	0.972286	0.680281	1.08797	0.826431	1.10186	0.843895	0.746679	1.03038	0.864588	1.18983	1.0105	0.82778	0.672459
TCGA-CK-5913-01	Cluster1	0.568456	0.393108	0.325837	0.176487	0.657456	0.24831	0.345	0.137367	0.568957	0.00388396	0.146068	0.378602	0.202231	0.454954	0.704874	1.42637	1.34449	1.38458	1.51241	1.16073	1.41336	1.4533	1.38482	1.58438	1.71808	1.89461	0.702133	1.12364	1.14423	1.09032	1.07215	1.17687	1.30742	1.17612	0.996708	1.09331	0.731356	1.12619	0.821077	1.13574	0.927183	0.832926	1.13024	0.899566	1.19315	1.08341	0.920694	0.825725
TCGA-4N-A93T-01	Cluster2	0.492862	0.345904	0.273433	0.145783	0.561047	0.189037	0.253308	0.104849	0.432797	-0.00531852	0.0782022	0.327364	0.18183	0.380328	0.575564	1.2878	1.13761	1.24526	1.31928	1.08351	1.24873	1.3713	1.29959	1.49605	1.43891	1.88318	0.784652	0.949799	1.02494	0.937961	1.07315	1.17411	1.22736	0.989693	0.907105	0.90647	0.679454	1.00949	0.792373	1.05284	0.724215	0.629799	0.930349	0.840948	1.16877	0.949748	0.772293	0.492089
TCGA-QG-A5YV-01	Cluster2	0.525649	0.36724	0.301906	0.166525	0.617796	0.222019	0.308425	0.118222	0.440761	-0.0110945	0.114999	0.343693	0.159775	0.430903	0.641345	1.36788	1.25606	1.32433	1.42692	1.15124	1.32753	1.40607	1.36472	1.57001	1.55835	1.8781	0.725977	1.07407	1.07057	0.968756	1.09048	1.15363	1.26693	1.04419	0.892611	0.981397	0.700135	1.07841	0.750414	1.03767	0.794273	0.744683	1.03602	0.865498	1.17891	1.01082	0.808339	0.650252
TCGA-G4-6321-01	Cluster3	0.538722	0.386586	0.325829	0.195679	0.627857	0.254237	0.327559	0.159984	0.529549	0.0445376	0.137844	0.388502	0.230344	0.450457	0.629783	1.37042	1.23721	1.35172	1.42586	1.19222	1.32365	1.35339	1.34156	1.51338	1.54085	1.92594	0.955333	1.04258	1.17061	0.990836	1.09732	1.18746	1.27701	1.11456	0.9521	1.09851	0.802699	1.10025	0.963828	1.06314	0.883565	0.806442	1.08471	0.841722	1.22258	1.02682	0.87867	0.785231
TCGA-EI-6513-01	Cluster1	0.544335	0.357941	0.284638	0.13984	0.605081	0.201003	0.278962	0.10686	0.488638	-0.0180218	0.077136	0.329949	0.140762	0.419438	0.648767	1.35904	1.27202	1.30974	1.45353	1.06218	1.33043	1.42276	1.3875	1.60682	1.63536	1.88918	0.621988	1.04684	1.06428	0.98792	1.09324	1.1848	1.2741	1.08932	0.896501	0.97435	0.688071	1.10914	0.718964	1.12372	0.81686	0.787119	1.05583	0.841062	1.16479	1.03832	0.866175	0.647141
TCGA-D5-6536-01	Cluster1	0.632681	0.404683	0.337936	0.184185	0.673637	0.254029	0.347686	0.146966	0.568385	0.00170026	0.144058	0.383708	0.186939	0.478017	0.724805	1.43959	1.36898	1.42382	1.51932	1.26067	1.38609	1.51905	1.50341	1.67172	1.75247	1.89018	0.602497	0.994426	0.966685	1.0731	1.08841	1.20427	1.31412	1.16112	1.02677	1.00198	0.698768	1.14967	0.712852	1.16911	0.941309	0.834053	1.17233	0.822226	1.19597	1.05853	0.896157	0.825513
TCGA-A6-6140-01	Cluster2	0.544818	0.383189	0.314617	0.180319	0.620815	0.233772	0.3117	0.137244	0.485918	0.00922566	0.132231	0.365047	0.176819	0.4516	0.647256	1.3666	1.27714	1.32181	1.44332	1.10853	1.3379	1.40092	1.37526	1.57305	1.55777	1.9153	0.728135	1.0669	1.12405	0.961229	1.08318	1.18558	1.25572	1.06805	0.914293	0.972225	0.729144	1.10078	0.769902	1.08769	0.828143	0.828507	1.04358	0.885588	1.1827	1.0245	0.853736	0.745027
TCGA-A6-A566-01	Cluster3	0.661171	0.421845	0.351176	0.191373	0.688076	0.265698	0.370398	0.14803	0.643169	0.00174802	0.172774	0.378886	0.19633	0.45513	0.752377	1.46749	1.48776	1.45267	1.59694	1.19511	1.52674	1.67915	1.6379	1.78459	1.86944	1.88024	0.750535	1.11355	1.13462	1.05738	1.11737	1.2369	1.33809	1.18966	1.02342	1.11228	0.737428	1.20542	0.877695	1.18247	1.01522	0.932497	1.27849	0.900482	1.19304	1.1312	0.964063	0.773101
TCGA-AD-6963-01	Cluster1	0.539176	0.366184	0.299979	0.167927	0.610483	0.22411	0.315567	0.115151	0.501747	-0.00841548	0.120282	0.346594	0.160566	0.431491	0.652493	1.35627	1.26843	1.29842	1.43516	1.06834	1.32753	1.4057	1.32958	1.53122	1.57492	1.88689	0.740995	1.13245	1.15397	1.05413	1.10576	1.18163	1.28038	1.10565	0.971285	1.04656	0.706984	1.12706	0.854143	1.08988	0.847119	0.802292	1.10062	0.898482	1.20907	1.03497	0.87867	0.824316
TCGA-D5-5541-01	Cluster1	0.560443	0.373974	0.304208	0.165035	0.630877	0.22662	0.316178	0.121684	0.507006	0.00327036	0.127701	0.343899	0.151932	0.434374	0.686439	1.40775	1.3352	1.3676	1.47091	1.17438	1.38379	1.42869	1.42072	1.60422	1.68752	1.88121	0.749634	1.06596	1.12738	1.03725	1.09497	1.19446	1.28711	1.16179	1.01055	1.02519	0.717117	1.13946	0.832001	1.11664	0.904712	0.862492	1.15137	0.871828	1.1761	1.07189	0.897701	0.644995
TCGA-EI-6506-01	Cluster1	0.541076	0.380853	0.311631	0.179293	0.639474	0.229855	0.324914	0.118758	0.466432	-0.000217073	0.129059	0.362161	0.172381	0.447502	0.676776	1.41383	1.34164	1.37317	1.5006	1.16392	1.38811	1.45687	1.39439	1.60221	1.64124	1.89458	0.857854	1.08806	1.11433	1.04817	1.11269	1.20016	1.29555	1.13438	0.981558	1.04886	0.760014	1.14036	0.89657	1.12449	0.917822	0.926689	1.13228	0.906033	1.19286	1.04408	0.878587	0.823689
TCGA-AM-5821-01	Cluster1	0.577769	0.38675	0.318953	0.175016	0.630418	0.249161	0.344532	0.138012	0.586272	0.0244857	0.116141	0.37484	0.172405	0.479646	0.693451	1.43252	1.42494	1.39904	1.54324	1.16307	1.45036	1.4934	1.42198	1.59105	1.72676	1.88417	0.872696	1.20463	1.1977	1.06719	1.07835	1.17664	1.3212	1.14697	1.01372	1.11436	0.699	1.16921	0.916943	1.13566	0.916437	0.870818	1.18631	0.855617	1.19628	1.07957	0.9688	0.817387
TCGA-A6-6652-01	Cluster2	0.566296	0.367979	0.300397	0.169205	0.605623	0.22593	0.301158	0.132388	0.489916	0.00668588	0.113833	0.345408	0.156096	0.438145	0.648186	1.38808	1.27171	1.36006	1.45793	1.17274	1.36599	1.45827	1.36457	1.56143	1.58025	1.91006	0.523332	0.990932	0.999155	0.928908	1.11614	1.16855	1.27919	1.04853	0.971034	0.962825	0.701839	1.06757	0.660717	1.11351	0.77915	0.69069	0.964927	0.90771	1.16163	1.00812	0.833987	0.611143
TCGA-DM-A282-01	Cluster2	0.526622	0.362676	0.295195	0.150066	0.600109	0.214751	0.29509	0.115149	0.460861	-0.0145669	0.088685	0.334724	0.155719	0.417569	0.646076	1.38643	1.29046	1.33224	1.41243	1.17045	1.35965	1.41705	1.35986	1.52452	1.60922	1.8738	0.577154	0.960921	0.993148	0.932748	1.06348	1.14268	1.24515	1.02799	0.868206	0.90073	0.668365	1.05248	0.601071	1.02496	0.803242	0.723357	0.947054	0.776825	1.15865	0.977572	0.771733	0.549692
TCGA-AD-6901-01	Cluster3	0.597742	0.394858	0.327122	0.185002	0.641912	0.241209	0.33302	0.135051	0.57558	0.0102735	0.12917	0.367785	0.172922	0.461762	0.705413	1.42839	1.36956	1.40011	1.50567	1.20392	1.4219	1.5496	1.48277	1.63098	1.77772	1.91676	0.730506	0.981537	1.13198	1.04087	1.11881	1.20833	1.32179	1.15347	0.999313	1.05542	0.7586	1.16139	0.829285	1.1283	0.954408	0.899666	1.1779	0.867987	1.18094	1.08505	0.907139	0.583009
TCGA-CM-6161-01	Cluster1	0.562696	0.38111	0.311853	0.181424	0.630718	0.233692	0.326376	0.124455	0.487893	0.00786103	0.12489	0.352823	0.164774	0.439163	0.659451	1.43125	1.37517	1.41033	1.51949	1.19129	1.39562	1.47848	1.41436	1.61296	1.65884	1.88643	0.773309	1.09819	1.13841	1.00935	1.09441	1.11523	1.29894	1.10149	0.979379	1.0374	0.756536	1.1433	0.845239	1.09758	0.88465	0.833631	1.12299	0.907613	1.15815	1.08567	0.822565	0.60706
TCGA-CK-6748-01	Cluster1	0.62784	0.411662	0.341112	0.194591	0.671649	0.254682	0.344124	0.150242	0.59077	0.0221909	0.157884	0.375809	0.185777	0.465558	0.725249	1.47283	1.45857	1.44255	1.57036	1.22401	1.46756	1.58939	1.54429	1.70434	1.81212	1.91126	0.686395	0.99559	1.07548	1.07173	1.09573	1.19104	1.31338	1.16545	1.00009	1.00297	0.770351	1.14615	0.775845	1.12786	0.954705	0.88894	1.17041	0.864196	1.17552	1.10133	0.896082	0.706775
TCGA-AZ-4684-01	Cluster1	0.570686	0.389528	0.322584	0.179717	0.645156	0.236645	0.332646	0.126999	0.550429	0.00729952	0.141077	0.361437	0.177793	0.444548	0.692551	1.42856	1.35896	1.40529	1.51224	1.21224	1.42774	1.54653	1.48474	1.61405	1.71828	1.88722	0.840329	1.11143	1.12971	1.08131	1.09485	1.1779	1.29684	1.11603	0.987572	1.0144	0.802611	1.12934	0.862998	1.16128	0.888727	0.910187	1.13136	0.912089	1.21078	1.05894	0.934504	0.812738
TCGA-AU-6004-01	Cluster1	0.567067	0.386179	0.317292	0.166069	0.642312	0.232285	0.326353	0.122769	0.54661	-0.00841729	0.138928	0.360126	0.179945	0.4378	0.703001	1.39627	1.31239	1.35616	1.49129	1.1112	1.37059	1.41198	1.36038	1.55414	1.70531	1.88024	0.909361	1.12141	1.12185	1.13173	1.0701	1.18592	1.32958	1.17595	0.980607	1.09593	0.701052	1.14298	0.963392	1.14247	0.956521	0.842359	1.19899	0.89343	1.2114	1.08613	0.923436	0.79916
TCGA-DC-6683-01	Cluster2	0.563446	0.386534	0.320297	0.17558	0.627879	0.234762	0.314051	0.136927	0.526027	0.0101352	0.124896	0.354677	0.162905	0.447217	0.675388	1.38264	1.33082	1.34783	1.45117	1.15042	1.38939	1.4694	1.43816	1.61865	1.68551	1.9191	0.750403	1.01511	1.05479	0.996962	1.09413	1.18166	1.27855	1.12496	0.984611	0.948455	0.704561	1.11255	0.843886	1.0924	0.850943	0.820979	1.05793	0.917135	1.16984	1.06786	0.872698	0.59612
TCGA-G4-6310-01	Cluster2	0.580845	0.390675	0.324261	0.176971	0.613212	0.240167	0.318112	0.144363	0.573653	0.0203512	0.133551	0.360011	0.177433	0.446645	0.670741	1.41125	1.31133	1.3649	1.46473	1.15944	1.37199	1.43944	1.4274	1.62005	1.66763	1.9072	0.585785	0.898995	0.910608	0.869985	1.08894	1.11595	1.24663	1.05225	1.01405	0.902047	0.730196	1.07448	0.640584	1.0564	0.780538	0.760699	0.886282	0.884097	1.14672	1.06305	0.842119	0.523407
TCGA-CA-5255-01	Cluster2	0.509954	0.377938	0.314325	0.178031	0.592553	0.235828	0.32921	0.126301	0.530794	0.00413081	0.129059	0.361507	0.195219	0.436445	0.649907	1.36803	1.29572	1.32546	1.44721	1.11588	1.3527	1.43708	1.43158	1.60108	1.55938	1.90761	0.629289	1.03556	1.05357	0.944193	1.09917	1.17783	1.26241	1.07099	0.894272	0.967053	0.671864	1.05899	0.727393	1.08143	0.799285	0.780337	0.96293	0.814143	1.2065	0.997372	0.845397	0.724082
TCGA-NH-A6GA-01	Cluster1	0.551225	0.366198	0.295815	0.148084	0.606337	0.212068	0.301368	0.105624	0.493484	-0.0359885	0.0967736	0.34195	0.166619	0.414584	0.666852	1.37954	1.28592	1.33663	1.44425	1.119	1.33581	1.40406	1.35187	1.54027	1.59789	1.90941	0.715366	1.04403	1.06044	0.978887	1.08167	1.19147	1.30208	1.08841	0.965223	0.983106	0.66787	1.09228	0.753232	1.10222	0.819586	0.731023	1.04397	0.873527	1.17908	1.00014	0.85793	0.699339
TCGA-AA-3655-01	Cluster1	0.556528	0.388138	0.324893	0.183279	0.640205	0.244273	0.335875	0.136448	0.491412	0.00765097	0.128404	0.361106	0.174724	0.4487	0.675944	1.41023	1.27844	1.37827	1.48916	1.16873	1.36939	1.48474	1.39884	1.59627	1.67445	1.90902	0.72244	1.09153	1.0858	1.02904	1.11737	1.19189	1.29075	1.11509	0.978758	1.02226	0.703937	1.12578	0.793005	1.1743	0.857412	0.804602	1.07157	0.883742	1.21708	1.04631	0.864361	0.68763
TCGA-CM-5863-01	Cluster1	0.602021	0.400483	0.331057	0.186042	0.652606	0.244062	0.328869	0.14328	0.580558	0.00991793	0.134296	0.37761	0.198311	0.458231	0.707649	1.4575	1.35097	1.43953	1.53106	1.26724	1.43797	1.5362	1.49259	1.65482	1.78422	1.92135	0.787113	1.0224	1.05821	1.04077	1.0969	1.22099	1.32155	1.15743	0.969744	1.05635	0.747262	1.14839	0.798671	1.15953	0.950725	0.873676	1.16761	0.890363	1.19368	1.08984	0.879559	0.722194
TCGA-G4-6304-01	Cluster2	0.499577	0.36267	0.29427	0.180131	0.558143	0.221116	0.287051	0.133816	0.498798	0.0338859	0.139331	0.338556	0.179738	0.412954	0.630114	1.33472	1.27295	1.29228	1.40409	1.1318	1.30896	1.42709	1.35481	1.529	1.45035	1.84417	0.631985	1.03218	1.09199	1.03052	1.09424	1.18708	1.25266	1.08582	0.844008	1.02057	0.65204	1.09203	0.726808	1.07995	0.837508	0.708941	1.06266	0.848236	1.16832	1.01287	0.825502	0.59963
TCGA-DC-6155-01	Cluster2	0.546539	0.385336	0.309134	0.207895	0.566298	0.243668	0.301436	0.160178	0.495502	0.0483175	0.184758	0.377546	0.212572	0.456342	0.651402	1.36322	1.30246	1.29939	1.41408	1.12076	1.35842	1.35953	1.27133	1.41052	1.56297	1.82973	0.788851	0.980881	1.07294	0.999168	1.05901	1.19919	1.23104	1.03816	0.906182	1.01677	0.726111	1.06384	0.726378	1.06601	0.883129	0.768946	1.05398	0.804724	1.19215	1.00517	0.828608	0.681311
TCGA-BM-6198-01	Cluster1	0.577255	0.378982	0.30961	0.163777	0.647642	0.220595	0.309831	0.114933	0.537522	-0.00856942	0.116614	0.358697	0.16837	0.448154	0.690828	1.39922	1.33309	1.37062	1.47795	1.18242	1.41161	1.55079	1.51219	1.62575	1.72024	1.87825	0.790618	1.13795	1.17044	1.03471	1.10562	1.16102	1.30572	1.14361	0.989425	1.05547	0.785327	1.14679	0.874746	1.13255	0.940999	0.881963	1.19804	0.822933	1.1842	1.05576	0.953056	0.788839
TCGA-DY-A1DG-01	Cluster2	0.498229	0.340051	0.262601	0.149963	0.552067	0.191775	0.261531	0.09912	0.415859	-0.0218908	0.104641	0.319047	0.152972	0.398826	0.597267	1.31835	1.2162	1.25122	1.35891	1.07123	1.28665	1.30026	1.29755	1.49334	1.45368	1.85605	0.534373	0.993628	1.02381	0.897318	1.07473	1.14829	1.22731	0.947368	0.852976	0.883367	0.615635	1.03696	0.585822	1.0258	0.670852	0.695506	0.903613	0.865049	1.15622	0.950938	0.813926	0.601043
TCGA-DC-4749-01	Cluster2	0.529395	0.372943	0.304219	0.182706	0.616438	0.225232	0.305703	0.127467	0.481376	0.0123021	0.134769	0.35158	0.169329	0.439673	0.664531	1.37572	1.26016	1.32062	1.43084	1.1156	1.3365	1.36662	1.32608	1.47815	1.6204	1.88903	0.705724	1.0558	1.06379	0.995015	1.07771	1.1479	1.27201	1.05513	0.901071	0.959674	0.710477	1.08289	0.743121	1.06665	0.806677	0.752763	0.994832	0.825721	1.18264	0.998842	0.830764	0.678068
TCGA-A6-5657-01	Cluster3	0.614423	0.397441	0.325599	0.175599	0.659641	0.235348	0.336131	0.121181	0.622485	-0.0144062	0.130299	0.35974	0.166066	0.446106	0.712938	1.47376	1.41589	1.44922	1.57449	1.23051	1.46369	1.61049	1.56557	1.70703	1.79171	1.92804	1.0358	1.09989	1.15069	1.0218	1.0851	1.18239	1.30401	1.11529	1.03168	1.05033	0.758503	1.12928	1.01813	1.09219	0.903416	0.87558	1.11269	0.951009	1.19463	1.07774	0.910528	0.606945
TCGA-A6-2672-01	Cluster1	0.513103	0.341732	0.264851	0.0871272	0.624721	0.182526	0.287899	0.0581069	0.469175	-0.105666	0.0215734	0.332125	0.153199	0.404082	0.638992	1.31934	1.18154	1.30519	1.45065	0.98419	1.22823	1.39778	1.32548	1.5546	1.63299	1.90091	0.659438	1.09381	1.05954	1.01981	0.978057	1.13034	1.29532	1.16693	0.853517	1.07456	0.745249	1.02891	0.878546	1.04284	0.783714	0.69333	1.15562	0.824384	1.05997	1.07518	0.865508	0.707051
TCGA-D5-6930-01	Cluster3	0.581843	0.398611	0.324792	0.192329	0.656428	0.245135	0.336393	0.138185	0.547923	0.018359	0.165243	0.37605	0.19986	0.454322	0.697553	1.42407	1.36053	1.38645	1.49825	1.17083	1.41193	1.45394	1.40718	1.56961	1.71988	1.88353	1.00904	1.12914	1.19389	1.0363	1.11888	1.22564	1.32194	1.14059	1.01082	1.13315	0.793613	1.11891	0.978747	1.14011	0.926392	0.858083	1.1974	0.917829	1.19494	1.09402	0.935151	0.672344
TCGA-F4-6805-01	Cluster3	0.614747	0.418888	0.348586	0.214974	0.680263	0.264324	0.360946	0.154317	0.603322	0.0349738	0.182498	0.393093	0.203618	0.482701	0.72791	1.47548	1.39683	1.45732	1.58312	1.22982	1.45808	1.54038	1.51093	1.70283	1.81278	1.88133	0.882914	1.09968	1.11689	1.09336	1.10657	1.18556	1.32753	1.19344	1.03598	1.06975	0.784434	1.17414	0.899214	1.17485	0.981445	0.939628	1.19996	0.916974	1.21058	1.11326	0.924189	0.741135
TCGA-DM-A28M-01	Cluster2	0.527379	0.367727	0.300305	0.168897	0.605845	0.222363	0.293587	0.131032	0.479724	-0.0039339	0.127775	0.359904	0.186692	0.442922	0.649748	1.34729	1.2896	1.29671	1.41648	1.10988	1.37449	1.42101	1.36318	1.53393	1.49909	1.84368	0.49255	1.02079	1.03709	0.928562	1.08881	1.16205	1.21616	1.05227	0.889799	0.930874	0.709353	1.08622	0.616635	1.06268	0.747642	0.737338	0.966007	0.801378	1.16586	0.962398	0.798967	0.657644
TCGA-QL-A97D-01	Cluster1	0.525949	0.371899	0.301885	0.17714	0.620356	0.219321	0.298073	0.120585	0.487834	-0.000236294	0.116631	0.354881	0.171407	0.436342	0.639545	1.35285	1.2945	1.31336	1.42684	1.12056	1.33574	1.4168	1.37898	1.57666	1.52321	1.89375	0.875201	1.14768	1.15517	0.992971	1.10093	1.17497	1.28171	1.043	0.879609	1.024	0.793821	1.08491	0.912915	1.06521	0.823584	0.800337	1.08049	0.886976	1.17072	1.03801	0.86621	0.631091
TCGA-CM-5860-01	Cluster1	0.609466	0.404253	0.336419	0.193451	0.647838	0.253582	0.342414	0.147515	0.593417	0.023562	0.162349	0.373066	0.187393	0.460423	0.703561	1.44608	1.40803	1.42357	1.5551	1.18889	1.45052	1.53433	1.49166	1.66958	1.79605	1.89878	0.730815	1.08617	1.09898	1.02898	1.11339	1.19463	1.3046	1.139	1.0152	1.03526	0.767084	1.16625	0.814368	1.11824	0.929228	0.908295	1.13872	0.839776	1.17606	1.09857	0.934641	0.677114
TCGA-SS-A7HO-01	Cluster2	0.533745	0.362101	0.289538	0.139349	0.615197	0.211739	0.27962	0.123788	0.446621	-0.0129406	0.0938124	0.328579	0.132949	0.42382	0.652318	1.38349	1.38948	1.32675	1.45391	1.11879	1.4191	1.44206	1.356	1.5677	1.49623	1.8615	0.49788	0.995935	1.01276	0.854786	1.0588	1.14179	1.23133	1.03901	0.918905	0.895829	0.717086	1.04395	0.654296	1.08407	0.76388	0.740616	0.99439	0.874568	1.16532	0.97583	0.791536	0.632403
TCGA-D5-6537-01	Cluster2	0.518444	0.378997	0.313236	0.1872	0.617905	0.239777	0.330772	0.131775	0.48442	0.0279022	0.131143	0.357425	0.173918	0.446606	0.66517	1.37146	1.28424	1.32017	1.44657	1.11523	1.33548	1.4247	1.35826	1.53432	1.58738	1.86389	0.626552	1.10299	1.0944	1.04286	1.08261	1.18888	1.26396	1.11599	0.986563	0.989078	0.691555	1.10431	0.727672	1.09428	0.840956	0.838842	1.03734	0.899269	1.15028	1.01674	0.86775	0.816541
TCGA-AA-3495-01	Cluster1	0.531112	0.376698	0.30649	0.17648	0.618847	0.227705	0.311755	0.127053	0.478976	0.0100071	0.13601	0.352795	0.173281	0.433541	0.670797	1.37912	1.32245	1.33315	1.44359	1.13136	1.37328	1.40664	1.38392	1.57781	1.60894	1.88904	0.86432	1.06523	1.13684	1.03939	1.09977	1.19878	1.28657	1.09758	0.942383	1.01072	0.710242	1.13744	0.839055	1.09959	0.81712	0.822816	1.10505	0.844423	1.17547	1.04896	0.878778	0.741836
TCGA-CA-5254-01	Cluster2	0.561722	0.373723	0.304129	0.153794	0.631058	0.225791	0.319038	0.116717	0.528908	-0.0153238	0.117619	0.351318	0.180743	0.429553	0.673973	1.3936	1.36382	1.35817	1.4676	1.15522	1.39705	1.51411	1.47114	1.6117	1.67324	1.91642	0.752786	1.01092	1.06736	1.00383	1.07229	1.19469	1.28781	1.15843	0.904433	1.02863	0.670673	1.07986	0.809317	1.07643	0.873577	0.781082	1.07828	0.802807	1.15726	1.05662	0.843853	0.650168
TCGA-AD-A5EK-01	Cluster2	0.543588	0.360686	0.28878	0.144401	0.608941	0.207147	0.280429	0.11455	0.497515	-0.0221576	0.0815772	0.342064	0.141569	0.442859	0.652062	1.35772	1.25654	1.32016	1.42872	1.12761	1.31269	1.42912	1.39542	1.58982	1.59432	1.87973	0.553964	1.00127	1.05877	0.950768	1.06989	1.14939	1.23281	1.08542	0.882653	0.929452	0.654468	1.03591	0.587482	1.01212	0.734558	0.779355	0.95345	0.832746	1.14501	1.01439	0.816999	0.555313
TCGA-G5-6235-01	Cluster2	0.52071	0.361175	0.298794	0.156745	0.592708	0.217616	0.293154	0.122253	0.469649	-0.00389397	0.105799	0.342858	0.166025	0.421909	0.62912	1.34082	1.23611	1.29427	1.3993	1.11917	1.3246	1.37125	1.34934	1.55241	1.48093	1.87878	0.769277	1.02992	1.06915	0.943205	1.08466	1.17502	1.24787	1.03034	0.94636	0.92876	0.695761	1.06474	0.832	1.09455	0.751045	0.706275	0.961703	0.891166	1.19775	0.980904	0.786256	0.688825
TCGA-CA-6718-01	Cluster1	0.604005	0.387143	0.31793	0.180301	0.656701	0.237198	0.333455	0.127618	0.642776	0.00777348	0.140706	0.365799	0.16904	0.457818	0.676341	1.42044	1.40274	1.37822	1.50739	1.14899	1.42988	1.47861	1.44242	1.65326	1.7042	1.89755	0.893625	1.21912	1.22574	1.09965	1.10479	1.20559	1.32197	1.16697	0.988086	1.15391	0.709815	1.13359	0.950481	1.14442	0.89106	0.778503	1.21721	0.874556	1.17067	1.11231	1.00165	0.700282
TCGA-AY-5543-01	Cluster2	0.518383	0.370215	0.30046	0.177945	0.616894	0.222407	0.308088	0.118074	0.473353	0.00897829	0.112407	0.358595	0.17127	0.447834	0.648995	1.33943	1.23832	1.29915	1.41311	1.11369	1.33204	1.39616	1.35286	1.54657	1.55301	1.86067	0.825264	1.12302	1.13901	1.02134	1.09677	1.18445	1.27351	1.08436	0.925034	1.03359	0.784941	1.09286	0.857845	1.07303	0.797112	0.784703	1.07037	0.827395	1.1572	1.03451	0.881988	0.628565
TCGA-CK-4952-01	Cluster2	0.558313	0.381067	0.308581	0.156906	0.663486	0.229127	0.31275	0.127746	0.519358	-0.00313892	0.118896	0.372668	0.191635	0.460267	0.655775	1.40644	1.31431	1.36234	1.47692	1.16552	1.37574	1.39029	1.39415	1.58603	1.59588	1.86096	0.661977	1.10024	1.05888	0.999609	1.04828	1.22276	1.27792	1.12146	0.993776	1.01981	0.769089	1.11743	0.753691	1.11945	0.904541	0.807143	1.13068	0.845093	1.16501	1.01886	0.870401	0.845035
TCGA-F4-6807-01	Cluster3	0.611402	0.409864	0.33767	0.193125	0.670449	0.244019	0.336603	0.136408	0.587298	0.0172738	0.149313	0.374927	0.181358	0.465171	0.717688	1.47314	1.44772	1.44166	1.56707	1.22644	1.473	1.59473	1.57356	1.76333	1.81763	1.91175	0.926808	1.12486	1.19195	1.06084	1.10144	1.17803	1.3229	1.19417	1.03449	1.12255	0.801382	1.1513	0.957142	1.15637	0.976997	0.934482	1.20672	0.934701	1.19262	1.11932	0.934494	0.687784
TCGA-A6-6781-01	Cluster3	0.610507	0.355441	0.289397	0.0841566	0.657776	0.195836	0.323862	0.0528756	0.548356	-0.139985	0.0536642	0.311025	0.117816	0.395395	0.695037	1.40229	1.34398	1.37565	1.50869	1.10276	1.40112	1.55113	1.54921	1.7432	1.85067	1.88527	0.741819	1.09349	1.10807	1.10057	1.04204	1.17485	1.33594	1.19263	0.99733	1.11668	0.728751	1.14959	0.868556	1.14521	0.944004	0.847652	1.25258	0.804102	1.14144	1.09206	0.910115	0.911231
TCGA-AU-3779-01	Cluster1	0.557846	0.381891	0.309885	0.182619	0.636733	0.232077	0.321112	0.127412	0.517193	0.0155025	0.13126	0.354548	0.163117	0.445576	0.68375	1.40521	1.3275	1.36865	1.47241	1.1682	1.37555	1.49451	1.48677	1.60045	1.70279	1.88939	0.853054	1.08688	1.1288	1.06342	1.11681	1.21528	1.30858	1.10633	0.959407	1.06747	0.751016	1.10655	0.897287	1.12262	0.890531	0.810222	1.14925	0.878039	1.19879	1.06102	0.864669	0.742723
TCGA-EI-6514-01	Cluster2	0.588582	0.38668	0.312612	0.17863	0.631206	0.231771	0.308284	0.136898	0.534041	0.020708	0.128627	0.35283	0.170036	0.439128	0.675799	1.42675	1.37117	1.3856	1.48072	1.19112	1.39095	1.4551	1.46875	1.66196	1.69016	1.91849	0.672584	0.956818	1.04664	1.0042	1.10396	1.16699	1.29023	1.11084	0.981902	0.975205	0.694356	1.14205	0.772981	1.06714	0.849595	0.796843	1.06338	0.921492	1.18502	1.07836	0.856428	0.655171
TCGA-DM-A1D4-01	Cluster2	0.496589	0.353483	0.282754	0.153185	0.586671	0.205092	0.277912	0.111325	0.41269	-0.00609311	0.0879812	0.336806	0.170755	0.410083	0.611917	1.314	1.2157	1.25614	1.34673	1.09382	1.27061	1.32052	1.30612	1.49122	1.45022	1.8481	0.594604	1.05655	1.10436	0.967992	1.08215	1.18449	1.2526	1.0351	0.880013	0.944758	0.679329	1.02246	0.666054	1.0211	0.7232	0.660093	0.975675	0.792026	1.15921	0.967857	0.82349	0.615155
TCGA-AF-2693-01	Cluster1	0.579811	0.395945	0.326094	0.194648	0.650668	0.242201	0.327685	0.140485	0.520062	0.0203471	0.146636	0.371118	0.190024	0.449711	0.680808	1.42502	1.34306	1.39147	1.50131	1.19679	1.41042	1.48315	1.4358	1.62783	1.67274	1.91825	0.85122	1.08681	1.11522	1.05017	1.1087	1.18832	1.27986	1.12346	0.975709	1.02214	0.793394	1.12838	0.858687	1.10643	0.90655	0.907543	1.10997	0.885591	1.18471	1.06253	0.892875	0.77148
TCGA-AF-A56N-01	Cluster2	0.576833	0.375573	0.308076	0.152059	0.637038	0.223205	0.312006	0.117107	0.520595	-0.026114	0.0981337	0.338824	0.146701	0.428992	0.667755	1.41392	1.32609	1.37466	1.49456	1.15593	1.3739	1.47233	1.42034	1.6302	1.71846	1.90387	0.660851	1.05028	1.06652	0.980242	1.07294	1.1499	1.27278	1.07789	0.950722	0.95864	0.706204	1.07734	0.722683	1.04672	0.771788	0.798477	1.03341	0.865634	1.16787	1.03301	0.833953	0.609803
TCGA-DM-A1D0-01	Cluster2	0.520289	0.358225	0.288433	0.169804	0.581144	0.21415	0.300615	0.107909	0.456867	-0.00620086	0.121492	0.322295	0.156098	0.397578	0.62985	1.3269	1.26005	1.28225	1.36779	1.12251	1.30761	1.37067	1.30716	1.49825	1.46729	1.88173	0.461217	0.946577	0.906105	0.908374	1.09283	1.16285	1.21553	1.03025	0.889326	0.85685	0.631766	1.05855	0.594856	1.06459	0.716927	0.655761	0.900505	0.850565	1.16134	0.927599	0.763865	0.52224
TCGA-CM-6675-01	Cluster2	0.514621	0.368833	0.306563	0.142147	0.627662	0.229403	0.333044	0.110972	0.519408	-0.0294979	0.104867	0.344418	0.172794	0.424942	0.656739	1.38457	1.28944	1.35956	1.47441	1.16072	1.36367	1.50983	1.49658	1.63985	1.64166	1.92131	0.593246	1.04256	1.05651	0.957184	1.09226	1.2093	1.26934	1.11205	0.9427	1.04353	0.629656	1.10552	0.699171	1.09193	0.816355	0.772345	1.03961	0.863865	1.13309	1.04515	0.873673	0.575411
TCGA-AF-A56K-01	Cluster1	0.609246	0.391662	0.323937	0.166014	0.657158	0.234446	0.334385	0.120074	0.578717	-0.0213698	0.122532	0.352553	0.160298	0.438183	0.707335	1.42505	1.36921	1.37887	1.51475	1.12996	1.43231	1.54848	1.43568	1.63887	1.7549	1.91236	0.764477	1.04535	1.09736	1.02436	1.09411	1.1887	1.2993	1.11479	0.996254	1.03109	0.770655	1.10436	0.826899	1.08958	0.86445	0.891093	1.11195	0.871513	1.164	1.06304	0.888418	0.672483
TCGA-AY-6197-01	Cluster1	0.537152	0.38029	0.311505	0.174546	0.632769	0.228533	0.317231	0.122699	0.51768	-0.000457332	0.120864	0.367508	0.188349	0.446315	0.678769	1.38934	1.2998	1.34691	1.48478	1.12229	1.36095	1.4239	1.3575	1.55414	1.60436	1.90214	0.748593	1.109	1.08573	1.02888	1.09927	1.22455	1.29854	1.11851	0.959466	1.05033	0.772755	1.09464	0.790568	1.13808	0.850587	0.91181	1.08458	0.785834	1.20255	1.04128	0.885377	0.827712
TCGA-F5-6571-01	Cluster3	0.598154	0.389188	0.315176	0.171644	0.645109	0.229128	0.312957	0.128705	0.577517	0.00211418	0.104479	0.359561	0.164966	0.448905	0.683613	1.45473	1.37183	1.43395	1.53298	1.2422	1.40843	1.50879	1.47315	1.66303	1.72325	1.93407	0.814595	1.02955	1.14977	1.04577	1.10791	1.19511	1.3244	1.12122	0.979565	1.08603	0.788295	1.12519	0.876673	1.13402	0.937208	0.90416	1.17344	0.895179	1.20531	1.10325	0.904646	0.663108
TCGA-DM-A28K-01	Cluster2	0.542409	0.358709	0.291126	0.13526	0.615677	0.211059	0.289585	0.113263	0.504443	-0.026521	0.0955191	0.345756	0.177727	0.424611	0.635316	1.35876	1.22204	1.32442	1.40638	1.18798	1.26432	1.35488	1.37712	1.57978	1.5355	1.86054	0.522008	0.987507	1.02996	0.944968	1.05137	1.20176	1.27341	1.01426	0.992259	0.960937	0.682009	1.09815	0.669343	1.10259	0.822304	0.684699	1.02041	0.774166	1.11859	0.948624	0.826382	0.632156
TCGA-G4-6307-01	Cluster2	0.495866	0.350464	0.274	0.152696	0.585441	0.199902	0.270951	0.108538	0.424201	-0.0133872	0.109686	0.328887	0.169703	0.395115	0.617578	1.34721	1.23329	1.29503	1.35819	1.17124	1.30029	1.3385	1.29601	1.49111	1.49592	1.90003	0.786418	0.953826	1.01695	0.941902	1.09136	1.16812	1.22254	0.967416	0.8907	0.87193	0.616567	1.02331	0.786179	1.01686	0.694652	0.726789	0.895092	0.864329	1.17927	0.949	0.814661	0.518353
TCGA-CM-5861-01	Cluster2	0.574209	0.390665	0.322215	0.180035	0.64093	0.249513	0.330893	0.14981	0.568205	0.0306851	0.145628	0.380069	0.196754	0.472369	0.677661	1.40117	1.34305	1.36689	1.4654	1.18309	1.38595	1.47101	1.43486	1.59059	1.63938	1.88453	0.665273	1.04461	1.09479	0.993647	1.08668	1.18662	1.29599	1.12059	0.977854	1.0506	0.665892	1.07717	0.707284	1.10236	0.851501	0.766931	1.05977	0.874336	1.16664	1.05776	0.90504	0.708772
TCGA-CA-5796-01	Cluster2	0.557117	0.395542	0.332068	0.203223	0.623272	0.258715	0.335196	0.162145	0.506556	0.0386555	0.156693	0.384758	0.206848	0.466772	0.652018	1.39998	1.33358	1.36236	1.46888	1.18322	1.39839	1.43791	1.49098	1.65231	1.54872	1.90986	0.837873	1.04779	1.13951	1.06243	1.09983	1.18199	1.292	1.08946	0.873171	1.02094	0.753693	1.1025	0.887409	1.07606	0.882963	0.789419	1.05682	0.920331	1.19181	1.02837	0.853297	0.700806
TCGA-D5-6928-01	Cluster3	0.594912	0.387996	0.30988	0.162685	0.656359	0.223746	0.314691	0.116153	0.603108	-0.00672901	0.119356	0.36594	0.171692	0.448442	0.687988	1.42458	1.35391	1.39785	1.52944	1.16607	1.40679	1.50698	1.43396	1.65341	1.7549	1.8841	1.09702	1.21251	1.30635	1.10563	1.11179	1.23529	1.37802	1.21495	1.06965	1.23351	0.77342	1.17721	1.14807	1.16829	1.02444	0.92175	1.35275	0.959406	1.21459	1.15187	0.994249	0.880525
TCGA-AA-3685-01	Cluster1	0.534363	0.378597	0.31686	0.18822	0.604304	0.242749	0.310027	0.157368	0.452831	0.0146035	0.137429	0.347897	0.155792	0.439061	0.667643	1.39195	1.24931	1.35666	1.46618	1.15753	1.33572	1.34122	1.27697	1.45764	1.64629	1.85841	0.870024	1.09797	1.18514	1.05276	1.11617	1.19699	1.27998	1.10434	0.972973	1.05358	0.763029	1.1534	0.884263	1.10593	0.912671	0.867645	1.16018	0.891138	1.19149	1.05016	0.883402	0.743338
TCGA-CI-6623-01	Cluster2	0.590752	0.377208	0.305572	0.172522	0.629477	0.225064	0.308446	0.123534	0.563482	0.00182825	0.129172	0.349211	0.171677	0.42745	0.663359	1.37795	1.29643	1.33671	1.45577	1.13314	1.37253	1.45625	1.42686	1.62427	1.63341	1.92287	0.696785	1.06981	1.06157	1.03453	1.08015	1.1488	1.26762	1.08	0.980022	0.973358	0.681121	1.11522	0.75277	1.08873	0.877545	0.811883	1.07286	0.827442	1.20977	1.0395	0.849298	0.857364
TCGA-A6-5664-01	Cluster3	0.620935	0.413383	0.342734	0.189201	0.679569	0.24932	0.348363	0.135546	0.592645	0.00240881	0.143262	0.381818	0.192713	0.465806	0.715891	1.49396	1.40705	1.48411	1.60099	1.29089	1.44972	1.54747	1.52974	1.7523	1.78632	1.91289	0.892528	1.12587	1.15004	1.05947	1.09287	1.18964	1.32019	1.16608	1.06046	1.09896	0.818932	1.1645	0.93367	1.15359	1.00021	0.972652	1.20594	0.902724	1.21991	1.09617	0.945274	0.780084
TCGA-AZ-5407-01	Cluster2	0.525164	0.384343	0.315788	0.191918	0.609527	0.234456	0.315129	0.136123	0.502752	0.00829449	0.134272	0.372789	0.194352	0.454824	0.624666	1.3939	1.27994	1.35882	1.45069	1.18845	1.34908	1.37867	1.38497	1.55372	1.50936	1.89712	0.842728	1.08104	1.14413	1.03072	1.09709	1.17153	1.28614	1.07721	0.944618	1.04411	0.809275	1.10709	0.851638	1.10079	0.868125	0.844305	1.06699	0.907829	1.18451	1.00991	0.853071	0.69583
TCGA-AY-6196-01	Cluster3	0.638663	0.410947	0.33835	0.169944	0.687012	0.252564	0.342487	0.139542	0.622326	0.0114307	0.122885	0.385116	0.18219	0.480099	0.737054	1.46884	1.46019	1.46178	1.5766	1.24695	1.48357	1.57963	1.58196	1.75643	1.86168	1.90623	1.0856	1.10927	1.25374	1.10288	1.10077	1.24383	1.36675	1.21428	1.06254	1.20112	0.840272	1.16755	1.10835	1.17956	1.06149	0.984793	1.34718	0.941765	1.23714	1.10888	0.980043	0.727224
TCGA-D5-6920-01	Cluster1	0.549617	0.389535	0.320894	0.183814	0.655192	0.239137	0.328749	0.133629	0.490513	0.0057686	0.128242	0.377132	0.195463	0.457474	0.689033	1.41113	1.29868	1.37759	1.51404	1.15022	1.36684	1.45095	1.37018	1.57764	1.64758	1.90364	0.843268	1.1025	1.1222	1.0404	1.09997	1.19821	1.29603	1.1321	0.927925	1.03524	0.804412	1.14065	0.874485	1.14704	0.904145	0.911778	1.13565	0.908852	1.2188	1.05557	0.873821	0.869839
TCGA-F4-6461-01	Cluster3	0.617109	0.405166	0.334133	0.18135	0.667602	0.249113	0.330647	0.150788	0.584469	0.018962	0.132822	0.384094	0.201918	0.46346	0.676113	1.4806	1.44994	1.44748	1.55007	1.26779	1.46868	1.60683	1.60694	1.78775	1.75406	1.93033	1.069	1.04764	1.09663	0.988061	1.10049	1.18686	1.32288	1.12076	0.936428	1.05446	0.766424	1.1226	1.03551	1.08052	0.909259	0.831154	1.14365	0.936724	1.20086	1.06805	0.877731	0.613926
TCGA-D5-6540-01	Cluster1	0.582278	0.388187	0.31844	0.171823	0.64249	0.244587	0.341597	0.131973	0.578541	0.00126608	0.15104	0.369072	0.186116	0.453802	0.698512	1.40328	1.33021	1.3831	1.52486	1.1435	1.39451	1.46272	1.43046	1.58231	1.70041	1.89386	0.679181	1.091	1.12174	1.04671	1.0665	1.1824	1.32052	1.13659	0.939218	1.07396	0.678039	1.11353	0.779013	1.11199	0.894378	0.806841	1.11909	0.83424	1.19932	1.06757	0.926434	0.864093
TCGA-G4-6297-01	Cluster1	0.618085	0.408284	0.341179	0.184808	0.667688	0.247716	0.337435	0.142301	0.592754	0.00955618	0.136643	0.377495	0.178568	0.472012	0.716018	1.45363	1.42049	1.4192	1.53755	1.20758	1.45987	1.56487	1.52148	1.66608	1.80239	1.92791	0.845909	1.05114	1.08696	1.04586	1.0964	1.2035	1.32515	1.15546	0.998686	1.06969	0.775787	1.16173	0.915563	1.12308	0.934896	0.922678	1.16544	0.848215	1.18926	1.09745	0.913057	0.73568
TCGA-CA-5256-01	Cluster2	0.517504	0.371848	0.300004	0.189507	0.587939	0.231224	0.307717	0.1353	0.446107	0.0439341	0.130591	0.351537	0.16629	0.442031	0.64508	1.3752	1.28716	1.33457	1.44881	1.13156	1.37262	1.41698	1.35436	1.52187	1.58361	1.87172	0.75614	1.08245	1.16749	1.01403	1.10113	1.16976	1.24376	1.05669	0.900305	0.987714	0.755745	1.10681	0.797787	1.03976	0.804817	0.805798	1.04626	0.847014	1.16892	1.04003	0.834214	0.640263
TCGA-A6-6142-01	Cluster1	0.6326	0.411391	0.342427	0.199834	0.67703	0.260756	0.359869	0.147807	0.597368	0.0204081	0.168603	0.375577	0.192222	0.462222	0.731739	1.48729	1.42954	1.47878	1.62158	1.24924	1.48882	1.59838	1.52095	1.67448	1.83146	1.92439	0.707048	1.00048	1.03733	1.05271	1.11662	1.19262	1.31733	1.16517	0.981484	1.00922	0.772164	1.14676	0.767626	1.15167	0.938936	0.880824	1.14503	0.844766	1.19438	1.0713	0.904818	0.764639
TCGA-AG-3591-01	Cluster2	0.540292	0.371495	0.310441	0.159613	0.637292	0.230204	0.317712	0.126144	0.464122	-0.00973045	0.108613	0.35178	0.169396	0.43586	0.628381	1.36271	1.25643	1.33369	1.42597	1.16123	1.35041	1.36981	1.36141	1.56152	1.58019	1.86032	0.754987	1.06536	1.09887	1.01843	1.11028	1.19807	1.28312	1.08423	0.935604	1.00061	0.746503	1.11085	0.799304	1.12966	0.881086	0.81961	1.07616	0.868511	1.16045	1.00984	0.84797	0.695399
TCGA-AG-4022-01	Cluster1	0.583489	0.387445	0.319756	0.168315	0.638229	0.227754	0.319811	0.12074	0.563735	-0.00841587	0.117928	0.356528	0.164315	0.446635	0.694161	1.43564	1.32789	1.42197	1.5446	1.20258	1.38217	1.4727	1.46072	1.67682	1.75163	1.90349	0.850006	1.0485	1.101	1.04634	1.0916	1.18306	1.31691	1.14447	1.00228	1.0557	0.80343	1.13957	0.885146	1.12297	0.920037	0.931789	1.1464	0.884332	1.19263	1.08075	0.897037	0.739764
TCGA-A6-6141-01	Cluster3	0.545219	0.389096	0.318727	0.189154	0.630981	0.235818	0.314405	0.139596	0.487328	0.0249864	0.141395	0.373093	0.200487	0.447584	0.65855	1.41969	1.3101	1.38447	1.46081	1.23188	1.35657	1.41969	1.40289	1.59723	1.62371	1.91121	0.922656	1.07369	1.17487	1.01474	1.10424	1.20103	1.32324	1.07832	0.985945	1.0769	0.747523	1.09431	0.924428	1.10218	0.862763	0.762768	1.10882	0.867769	1.19898	1.05985	0.880274	0.598786
TCGA-G4-6306-01	Cluster2	0.511661	0.3644	0.304217	0.181415	0.591756	0.230224	0.311288	0.129437	0.475095	0.0114765	0.140028	0.344778	0.177195	0.422032	0.608256	1.33732	1.21262	1.2856	1.39823	1.09306	1.28822	1.2969	1.2665	1.43149	1.47006	1.89849	0.734677	1.03313	1.12187	0.989644	1.09926	1.20592	1.29828	1.05453	0.861891	0.984253	0.702129	1.0383	0.776648	1.04509	0.777481	0.744855	0.949709	0.786133	1.20362	0.959437	0.826151	0.673138
TCGA-AG-3731-01	Cluster3	0.620988	0.406742	0.335238	0.18408	0.685152	0.247744	0.345661	0.13533	0.582927	0.00537764	0.147332	0.371603	0.171613	0.46365	0.717394	1.47584	1.45988	1.45958	1.59861	1.2197	1.4893	1.58108	1.53348	1.72526	1.81311	1.87983	0.929532	1.13958	1.16704	1.06757	1.09907	1.18608	1.30527	1.19786	1.06528	1.09398	0.834516	1.16891	0.973072	1.13724	0.9762	0.954329	1.21161	0.886723	1.20034	1.11023	0.937177	0.755829
TCGA-D5-6922-01	Cluster1	0.577872	0.383232	0.312677	0.16572	0.625727	0.223771	0.311658	0.120179	0.547252	-0.0102987	0.120967	0.346081	0.15871	0.429735	0.688561	1.42944	1.33972	1.39866	1.48785	1.21566	1.39075	1.52304	1.4461	1.66318	1.71883	1.93446	0.72447	1.00014	1.08027	1.02067	1.09829	1.1833	1.29249	1.13721	1.01789	1.01704	0.645083	1.13379	0.822192	1.13615	0.878861	0.890733	1.10491	0.886253	1.18127	1.07472	0.889362	0.661424
TCGA-EI-6917-01	Cluster1	0.590722	0.380256	0.311958	0.174048	0.654224	0.234836	0.336801	0.119289	0.597274	-0.00137022	0.131335	0.342075	0.161001	0.425764	0.701032	1.43097	1.4067	1.39281	1.51878	1.15811	1.44148	1.57414	1.51047	1.64151	1.74847	1.87677	0.854903	1.15269	1.15526	1.09292	1.10123	1.20575	1.32133	1.18595	1.01851	1.11034	0.702198	1.1756	0.92623	1.10598	0.957638	0.872586	1.27417	0.837184	1.18111	1.09184	0.937636	0.677399
TCGA-DM-A288-01	Cluster2	0.546852	0.365918	0.304222	0.145376	0.588989	0.226966	0.301704	0.131332	0.521518	-0.0175539	0.0908962	0.357217	0.183255	0.439077	0.668556	1.35102	1.24167	1.32597	1.42667	1.13167	1.31847	1.39664	1.32076	1.5029	1.53418	1.87042	0.548495	0.957698	0.897655	0.868144	1.06398	1.15402	1.25832	1.02827	0.868054	0.866984	0.697393	1.04102	0.694886	1.00758	0.716079	0.70415	0.962152	0.785147	1.13446	0.963088	0.791239	0.598614
TCGA-DY-A1DE-01	Cluster1	0.562843	0.374341	0.306915	0.173574	0.621849	0.228947	0.310609	0.13076	0.542251	0.00486841	0.141688	0.344944	0.167199	0.424585	0.669748	1.38078	1.2768	1.34343	1.44643	1.14891	1.36922	1.49156	1.4224	1.63981	1.60323	1.88395	0.695257	1.06307	1.08901	1.0273	1.11828	1.1962	1.27296	1.099	0.967287	0.997044	0.717289	1.11105	0.770364	1.07499	0.849607	0.779534	1.07787	0.784772	1.13811	1.04681	0.862243	0.544339
TCGA-AH-6644-01	Cluster1	0.60053	0.399041	0.332698	0.17632	0.654735	0.246183	0.343498	0.13437	0.576178	-0.00119959	0.138615	0.371197	0.163432	0.47092	0.709382	1.48351	1.46083	1.47365	1.59909	1.27173	1.49375	1.62882	1.62609	1.80066	1.77458	1.926	0.787344	1.05252	1.10076	1.03066	1.09152	1.13547	1.3115	1.15726	1.01649	0.997219	0.769661	1.14896	0.837042	1.12203	0.937101	0.980605	1.15416	0.882599	1.20282	1.08001	0.897904	0.744951
TCGA-DM-A1HB-01	Cluster2	0.56032	0.385073	0.320661	0.169845	0.643021	0.240556	0.332799	0.131054	0.558438	-0.0036192	0.142923	0.369105	0.194487	0.451254	0.689076	1.39595	1.28122	1.3623	1.50486	1.12666	1.37158	1.40382	1.3713	1.51927	1.64792	1.85447	0.621445	1.01829	1.00284	1.01439	1.05398	1.1666	1.28334	1.10671	1.00025	0.951296	0.658882	1.09519	0.717811	1.05947	0.839855	0.808888	1.07771	0.805646	1.17787	1.01827	0.868702	0.759509
TCGA-A6-2682-01	Cluster1	0.571218	0.394027	0.330279	0.183885	0.654763	0.241332	0.34795	0.122927	0.528474	-0.00168357	0.145214	0.35398	0.164812	0.443417	0.705939	1.41987	1.37244	1.40493	1.54753	1.16289	1.42983	1.51492	1.47851	1.65562	1.77284	1.88794	0.717158	1.04999	1.05732	1.07067	1.08244	1.19868	1.2994	1.14052	0.985716	0.985276	0.723022	1.14612	0.786234	1.16268	0.893616	0.931298	1.12439	0.870848	1.21215	1.06444	0.862616	0.832294
TCGA-F5-6861-01	Cluster2	0.556911	0.381883	0.314594	0.18195	0.611982	0.238255	0.324357	0.135174	0.536012	-0.00255017	0.138098	0.355325	0.171406	0.441678	0.663447	1.41364	1.31315	1.38289	1.47797	1.20597	1.38413	1.50836	1.4167	1.60779	1.63661	1.89402	0.660782	1.0273	1.07055	0.97733	1.11049	1.16689	1.27817	1.08076	0.947992	0.947942	0.719497	1.10928	0.72011	1.05846	0.826658	0.747353	1.03897	0.861904	1.15948	1.05007	0.831422	0.607788
TCGA-F5-6814-01	Cluster1	0.573245	0.376595	0.299727	0.159298	0.627535	0.218089	0.306063	0.112935	0.597094	-0.0134216	0.114978	0.33817	0.157117	0.421803	0.682264	1.39257	1.37175	1.36905	1.48911	1.16628	1.39654	1.50982	1.46097	1.63582	1.64244	1.8924	0.745575	1.09996	1.1565	0.993188	1.09863	1.17229	1.28541	1.13891	0.993451	1.03289	0.681537	1.1147	0.841506	1.08944	0.849333	0.793111	1.14332	0.843587	1.17193	1.05354	0.928995	0.646445
TCGA-EI-6511-01	Cluster1	0.587324	0.396741	0.323259	0.19369	0.661357	0.239483	0.325681	0.135666	0.55117	0.0217427	0.145558	0.363144	0.164273	0.458655	0.715039	1.42934	1.3935	1.38373	1.5084	1.18822	1.3985	1.49368	1.49521	1.6463	1.71492	1.90893	0.924398	1.14308	1.23541	1.08403	1.11856	1.21688	1.30115	1.18412	1.0136	1.09736	0.735558	1.18851	0.955457	1.10507	0.926481	0.910828	1.23055	0.946398	1.22849	1.10158	0.937631	0.826257
TCGA-CK-4951-01	Cluster1	0.582827	0.389071	0.314537	0.178222	0.64771	0.229145	0.325371	0.117492	0.577437	0.000681956	0.136753	0.352643	0.173251	0.430254	0.702839	1.41866	1.38417	1.38455	1.51141	1.14958	1.42356	1.49598	1.43929	1.6363	1.74239	1.90729	0.742324	1.14549	1.16865	1.10013	1.12782	1.15867	1.32386	1.16869	0.98862	1.13248	0.727468	1.14961	0.850865	1.13553	0.926423	0.8297	1.20102	0.893251	1.2007	1.09538	0.930865	0.778227
TCGA-CK-4948-01	Cluster1	0.570164	0.381972	0.313327	0.164026	0.637352	0.23172	0.330067	0.119798	0.527488	-0.0261527	0.130712	0.34806	0.162263	0.433912	0.69389	1.42649	1.38607	1.38619	1.53778	1.12297	1.4106	1.50321	1.44311	1.61524	1.74102	1.88708	0.717527	1.06125	1.05766	1.055	1.10615	1.22319	1.30095	1.1204	0.948837	0.977535	0.698738	1.15271	0.777541	1.13528	0.885083	0.829975	1.12169	0.87688	1.19132	1.03616	0.854709	0.761695
TCGA-AG-3732-01	Cluster3	0.546542	0.378517	0.298622	0.163812	0.633284	0.215173	0.28959	0.122703	0.508662	0.00195065	0.104525	0.366749	0.174491	0.460973	0.637279	1.39636	1.26228	1.36557	1.43466	1.18765	1.34798	1.41775	1.35982	1.55904	1.55813	1.90957	1.07522	1.12269	1.16965	0.974456	1.08079	1.21321	1.29236	1.09285	0.960312	1.06823	0.76337	1.07005	1.03879	1.07771	0.883475	0.861126	1.11469	0.945562	1.16316	1.02158	0.856337	0.693565
TCGA-F4-6856-01	Cluster1	0.560987	0.393667	0.325724	0.191374	0.629083	0.247281	0.325117	0.151625	0.508819	0.0292023	0.16215	0.378705	0.200317	0.464767	0.650837	1.40352	1.32575	1.36571	1.46503	1.17216	1.40211	1.43412	1.36338	1.52444	1.63739	1.88553	0.797874	1.06146	1.13806	0.97352	1.10993	1.19327	1.30984	1.09977	1.00815	1.0422	0.703186	1.09511	0.826023	1.09502	0.843069	0.761247	1.10559	0.852563	1.18379	1.0679	0.878186	0.650437
TCGA-F4-6569-01	Cluster3	0.654652	0.422742	0.352177	0.210145	0.681263	0.266073	0.360094	0.156042	0.637242	0.0278074	0.182819	0.384513	0.198512	0.466701	0.728698	1.49311	1.4834	1.4755	1.61118	1.23606	1.50891	1.63657	1.57708	1.73261	1.85288	1.91246	0.877711	1.0592	1.14278	1.06478	1.09295	1.21625	1.32332	1.18237	1.04785	1.08051	0.765729	1.19223	0.91135	1.1371	0.99355	0.982017	1.20821	0.908286	1.21712	1.12275	0.953404	0.728225
TCGA-CM-6163-01	Cluster1	0.547747	0.375462	0.309997	0.171602	0.624572	0.222687	0.313279	0.116592	0.48723	-0.00239572	0.1201	0.355652	0.16819	0.43954	0.665575	1.41507	1.32654	1.38149	1.49578	1.17325	1.40255	1.50113	1.45362	1.66647	1.67715	1.92601	0.885239	1.10155	1.13741	1.03727	1.10622	1.14583	1.30307	1.11709	0.996895	1.03381	0.745902	1.12239	0.934397	1.14834	0.916996	0.843241	1.15614	0.898064	1.2036	1.0702	0.859831	0.77374
TCGA-D5-6535-01	Cluster1	0.569308	0.39194	0.322525	0.185892	0.640768	0.237305	0.323858	0.134313	0.559605	0.0103007	0.127048	0.373423	0.188197	0.455867	0.677538	1.41702	1.33929	1.37898	1.49884	1.16269	1.40476	1.48039	1.39899	1.60319	1.66854	1.90303	0.812036	1.12424	1.11763	1.0518	1.11253	1.1793	1.31781	1.15338	0.951113	1.07026	0.765876	1.12536	0.872509	1.08606	0.876316	0.836953	1.13238	0.90876	1.17094	1.03387	0.893884	0.745975
TCGA-5M-AAT6-01	Cluster3	0.615019	0.391946	0.315904	0.188438	0.657006	0.243422	0.345936	0.126174	0.667589	0.0163198	0.151907	0.36274	0.185798	0.450139	0.703078	1.43691	1.40339	1.40876	1.53768	1.20237	1.43382	1.58377	1.48855	1.66319	1.77385	1.86309	0.881716	1.13997	1.20038	1.05635	1.10753	1.17837	1.32859	1.11208	0.964761	1.14907	0.729829	1.1423	0.93838	1.18082	0.95593	0.79383	1.22319	0.891626	1.17458	1.09952	0.958723	0.618236
TCGA-AA-3526-01	Cluster1	0.536604	0.373738	0.304931	0.176102	0.626734	0.225702	0.315658	0.1196	0.48492	0.00406912	0.124428	0.352597	0.156242	0.449928	0.673367	1.38829	1.29222	1.34402	1.47905	1.11008	1.35527	1.38854	1.32473	1.51726	1.66079	1.84208	0.79412	1.12896	1.15846	1.0589	1.09732	1.17505	1.2999	1.11163	0.94547	1.06217	0.743737	1.15618	0.822506	1.11474	0.885578	0.836134	1.12673	0.852314	1.16439	1.04965	0.886503	0.718206
TCGA-AD-6895-01	Cluster1	0.590507	0.397349	0.326537	0.192285	0.645367	0.251284	0.339864	0.14571	0.591953	0.0273315	0.153361	0.379891	0.201878	0.457217	0.687118	1.43677	1.39992	1.40213	1.53611	1.17251	1.43038	1.49352	1.44121	1.56754	1.71564	1.91482	0.777193	1.11768	1.18845	1.01539	1.09795	1.22476	1.34221	1.12816	1.0202	1.12022	0.756188	1.12258	0.852904	1.08927	0.898911	0.862553	1.13626	0.846059	1.16575	1.0997	0.935071	0.759222
TCGA-AH-6544-01	Cluster2	0.525316	0.37394	0.311457	0.183561	0.595376	0.232382	0.316367	0.130036	0.502166	0.00956769	0.14431	0.35781	0.187261	0.434774	0.630201	1.38803	1.30686	1.34003	1.43884	1.16795	1.35645	1.47335	1.44624	1.61247	1.55731	1.88592	0.774617	1.01222	0.976641	0.929734	1.09528	1.15285	1.22105	1.06359	0.939106	0.908631	0.677922	1.06474	0.78012	1.08175	0.77409	0.668522	0.924047	0.828822	1.18023	0.972487	0.822785	0.668505
TCGA-G4-6586-01	Cluster2	0.527942	0.36156	0.288691	0.158235	0.596456	0.216612	0.287558	0.125299	0.510408	-0.00646951	0.115656	0.356756	0.191721	0.42704	0.63792	1.31626	1.20459	1.28008	1.37621	1.10563	1.26798	1.30299	1.26713	1.44227	1.46862	1.86606	0.73138	1.09384	1.20248	1.05168	1.07055	1.19961	1.29982	1.08413	0.903298	1.02219	0.709689	1.09124	0.78233	1.06201	0.847093	0.661315	1.08657	0.820447	1.19562	1.03361	0.872405	0.681365
TCGA-AF-6672-01	Cluster2	0.558488	0.372387	0.29933	0.169345	0.637529	0.215999	0.30864	0.106663	0.472223	-0.0204551	0.12207	0.358321	0.16892	0.450748	0.632573	1.40166	1.27442	1.37396	1.44935	1.22549	1.36283	1.46208	1.43673	1.61611	1.60887	1.87523	0.849864	0.989327	1.07795	0.976278	1.07655	1.1883	1.29213	1.05087	0.975349	0.980173	0.744294	1.07131	0.849221	1.11846	0.857646	0.77593	1.04051	0.856607	1.14504	1.00468	0.813754	0.618416
TCGA-DY-A0XA-01	Cluster2	0.552573	0.365455	0.301972	0.160563	0.616839	0.221884	0.298727	0.125706	0.477485	0.000184502	0.113186	0.337831	0.156974	0.421358	0.659751	1.36706	1.25947	1.32116	1.43152	1.12117	1.35996	1.37553	1.30567	1.49927	1.58478	1.85219	0.673561	1.04192	1.07724	0.967987	1.09083	1.14354	1.24482	1.08566	0.915222	0.941552	0.704189	1.06698	0.739482	1.03783	0.751887	0.754083	1.0016	0.867261	1.13302	0.997291	0.780285	0.612063
TCGA-D5-6529-01	Cluster3	0.590567	0.396075	0.32622	0.182119	0.643157	0.240669	0.336653	0.129481	0.558021	0.00421215	0.132293	0.368161	0.182649	0.451587	0.705542	1.43873	1.37845	1.40116	1.52853	1.17814	1.42291	1.53894	1.4662	1.6541	1.76595	1.91014	0.9371	1.11985	1.16693	1.08825	1.09421	1.20331	1.33745	1.18491	1.00504	1.10736	0.762757	1.16653	0.965233	1.1418	0.953067	0.908446	1.22605	0.947538	1.19546	1.09076	0.905632	0.7758
TCGA-A6-5667-01	Cluster1	0.569781	0.397696	0.328661	0.199201	0.631853	0.247635	0.337208	0.142028	0.546719	0.0322346	0.158643	0.363721	0.172948	0.454606	0.665894	1.42224	1.31681	1.38233	1.50029	1.17015	1.39307	1.45558	1.4232	1.6004	1.70551	1.90103	0.696082	1.03309	1.05402	1.0229	1.09092	1.19166	1.27127	1.12426	0.994885	0.946267	0.683738	1.11546	0.764585	1.09231	0.859438	0.852763	1.05006	0.918872	1.17626	1.07567	0.878664	0.703041
TCGA-EI-7002-01	Cluster1	0.572533	0.378835	0.310546	0.166289	0.630491	0.226625	0.312456	0.126401	0.529723	-0.00385737	0.122972	0.342292	0.155829	0.426495	0.668868	1.42287	1.36696	1.39877	1.50618	1.20243	1.40083	1.56201	1.53859	1.67638	1.70493	1.90696	0.715763	0.974876	1.04212	1.00339	1.10343	1.18004	1.2982	1.11379	0.975051	0.99929	0.695722	1.11093	0.795587	1.0777	0.847201	0.813772	1.08968	0.859071	1.16017	1.06539	0.833754	0.60637
TCGA-CM-6169-01	Cluster3	0.631031	0.41638	0.346209	0.212169	0.677113	0.263267	0.351513	0.156208	0.6009	0.0423083	0.159048	0.382356	0.192287	0.46884	0.716712	1.46426	1.45616	1.44415	1.59174	1.18268	1.48053	1.56761	1.55303	1.7508	1.77599	1.90526	0.842069	1.09168	1.16575	1.07036	1.1072	1.17747	1.33167	1.18198	1.04169	1.08477	0.815049	1.17036	0.904019	1.13393	0.973096	0.974318	1.23956	0.885611	1.1975	1.12916	0.971342	0.784246
TCGA-CA-6719-01	Cluster3	0.614064	0.404696	0.335692	0.196689	0.663207	0.25008	0.343753	0.142281	0.611449	0.0231476	0.149158	0.370006	0.181527	0.457011	0.702388	1.46822	1.46004	1.43523	1.5552	1.22561	1.48373	1.577	1.54323	1.71434	1.74915	1.91153	0.806945	1.04035	1.11275	1.03191	1.10976	1.20575	1.31425	1.14967	0.980369	1.03002	0.745252	1.13969	0.880362	1.11448	0.904757	0.842443	1.15585	0.851558	1.19251	1.09358	0.902796	0.650407
TCGA-D5-7000-01	Cluster1	0.579688	0.391565	0.321101	0.176439	0.63137	0.237275	0.332865	0.126288	0.571722	-0.013948	0.133736	0.366273	0.181857	0.44795	0.701677	1.41569	1.37321	1.39019	1.53291	1.14852	1.40575	1.50552	1.46758	1.6374	1.7093	1.89168	0.77192	1.08266	1.11781	1.06454	1.10114	1.21053	1.31007	1.17592	0.939835	1.04915	0.742436	1.13887	0.841743	1.10854	0.886864	0.873315	1.1319	0.920753	1.18601	1.07775	0.882267	0.771683
TCGA-G4-6625-01	Cluster3	0.576693	0.392804	0.323419	0.181234	0.650096	0.235464	0.319134	0.134786	0.529302	0.0171588	0.134415	0.363589	0.17597	0.446457	0.687499	1.40393	1.34385	1.36761	1.47204	1.18032	1.39028	1.49237	1.44995	1.6751	1.67901	1.90958	0.986118	1.13115	1.20363	1.05081	1.12036	1.21532	1.31864	1.14442	1.00745	1.11213	0.77484	1.15163	1.00853	1.11387	0.950158	0.920672	1.21308	0.91954	1.2188	1.08763	0.915033	0.645668
TCGA-CM-6680-01	Cluster3	0.573416	0.387177	0.313515	0.175921	0.65818	0.224945	0.308637	0.124992	0.520549	-0.00790092	0.11899	0.362967	0.170593	0.453622	0.682364	1.43458	1.33773	1.39491	1.48102	1.22868	1.41389	1.47861	1.43362	1.64618	1.72088	1.90118	0.805885	1.07145	1.1313	1.04811	1.1098	1.20375	1.32528	1.11794	0.964449	1.09054	0.721216	1.12909	0.82045	1.11096	0.891407	0.816421	1.16963	0.851797	1.18946	1.07193	0.886378	0.592382
TCGA-F5-6702-01	Cluster3	0.626725	0.415437	0.344461	0.187833	0.668895	0.251768	0.349735	0.140087	0.610062	0.00147396	0.151325	0.374334	0.183857	0.463603	0.714322	1.47898	1.46105	1.45315	1.59142	1.20268	1.48872	1.64563	1.60435	1.76481	1.87163	1.91389	0.78224	1.02534	1.07851	1.02251	1.11214	1.20323	1.33196	1.18818	1.02209	1.05739	0.765789	1.16641	0.86473	1.13957	0.934121	0.909865	1.17381	0.894501	1.18803	1.11382	0.959422	0.611196
TCGA-CM-6166-01	Cluster2	0.548232	0.376818	0.312929	0.168291	0.614099	0.236142	0.319773	0.134304	0.474252	0.0152058	0.11452	0.341472	0.16355	0.423327	0.672952	1.42079	1.34847	1.3773	1.48413	1.19503	1.40581	1.49595	1.44831	1.64568	1.65466	1.85032	0.567883	1.01053	1.01575	0.928522	1.10822	1.1525	1.25666	1.06624	0.940613	0.8996	0.688294	1.07452	0.644425	1.04981	0.745918	0.715891	0.916363	0.88653	1.1505	1.0291	0.810683	0.51971
TCGA-DT-5265-01	Cluster1	0.590409	0.384541	0.313604	0.165256	0.630658	0.238925	0.326723	0.135707	0.588285	-0.00757146	0.11879	0.35891	0.183695	0.440968	0.699183	1.44691	1.41776	1.41169	1.52849	1.21107	1.4365	1.55623	1.55182	1.66498	1.78207	1.9258	0.614593	0.979291	1.05887	1.06283	1.09468	1.19183	1.32287	1.16402	0.949378	1.05504	0.721598	1.16008	0.755475	1.12611	0.945626	0.793434	1.16159	0.808972	1.19218	1.07767	0.917329	0.682238
TCGA-NH-A6GB-01	Cluster1	0.547649	0.373837	0.306796	0.17319	0.621536	0.231326	0.312824	0.130019	0.540911	-0.00292383	0.11976	0.355264	0.174841	0.438738	0.665485	1.39782	1.26825	1.36387	1.52013	1.09518	1.33767	1.4141	1.36018	1.54791	1.60673	1.88425	0.745092	1.08399	1.11912	0.943511	1.08524	1.17798	1.28991	1.07891	0.936147	1.04314	0.751098	1.10626	0.839462	1.06573	0.852319	0.776021	1.1013	0.899944	1.16141	1.01655	0.848502	0.820835
TCGA-F5-6465-01	Cluster3	0.59257	0.396854	0.325032	0.178928	0.653818	0.235713	0.321239	0.133914	0.54334	0.00771823	0.119991	0.361747	0.170013	0.451568	0.700521	1.44678	1.36781	1.42599	1.53476	1.22506	1.41754	1.53195	1.47287	1.7068	1.78521	1.92519	0.886564	1.06539	1.15765	1.04793	1.10751	1.17622	1.31383	1.13965	1.00362	1.07957	0.758008	1.1442	0.930851	1.12074	0.94775	0.924809	1.19126	0.93558	1.21307	1.101	0.878054	0.777864
TCGA-D5-6923-01	Cluster1	0.606669	0.393845	0.327995	0.171075	0.647028	0.242984	0.347815	0.124633	0.564123	-0.0275092	0.140726	0.35455	0.1551	0.448553	0.704821	1.45511	1.40356	1.41683	1.55024	1.1804	1.43302	1.54553	1.49448	1.67789	1.79995	1.91209	0.66528	1.04786	1.04485	1.04627	1.09458	1.17928	1.29628	1.13192	1.00381	0.998864	0.70782	1.14246	0.783686	1.12834	0.852453	0.846826	1.08625	0.908942	1.16237	1.05798	0.88898	0.738267
TCGA-CM-5864-01	Cluster2	0.54548	0.363421	0.290314	0.169293	0.611279	0.216451	0.296366	0.118522	0.478653	0.00177968	0.112842	0.341566	0.153042	0.431224	0.652533	1.35772	1.29956	1.31653	1.42362	1.14221	1.34182	1.4064	1.4154	1.59197	1.56714	1.86243	0.756559	1.05521	1.08692	0.984978	1.09324	1.13349	1.2678	1.05492	0.948416	0.949985	0.678275	1.08699	0.769465	1.08931	0.764207	0.741782	1.02532	0.838984	1.19025	1.00793	0.821245	0.63408
TCGA-D5-6927-01	Cluster1	0.576041	0.398779	0.33073	0.192136	0.642943	0.244907	0.337191	0.136655	0.558215	0.0140937	0.151294	0.378346	0.193628	0.46632	0.678433	1.41544	1.3179	1.39112	1.52365	1.14646	1.39216	1.45521	1.3666	1.55655	1.73509	1.88865	0.783369	1.12457	1.14863	1.08115	1.07616	1.21723	1.33811	1.17848	1.01969	1.12763	0.792628	1.14877	0.883571	1.14578	0.916449	0.87968	1.23468	0.87171	1.19119	1.10842	0.961245	0.819316
TCGA-QG-A5YW-01	Cluster1	0.538353	0.373772	0.304809	0.171299	0.640115	0.217572	0.310885	0.108956	0.510217	-0.00805282	0.120802	0.35281	0.18191	0.424212	0.680871	1.38465	1.29095	1.33453	1.45465	1.11175	1.33957	1.4481	1.41656	1.58831	1.61996	1.87557	0.832556	1.08053	1.10558	1.01503	1.09219	1.20354	1.27416	1.0805	0.967542	1.05178	0.741356	1.11901	0.867715	1.09177	0.862599	0.826254	1.1376	0.860083	1.14631	1.0373	0.882209	0.653802
TCGA-F5-6864-01	Cluster1	0.595026	0.393127	0.319659	0.173869	0.645709	0.234131	0.322887	0.129576	0.552736	0.00235501	0.130339	0.354024	0.175824	0.431451	0.689851	1.43019	1.38672	1.39605	1.49633	1.18529	1.41505	1.55124	1.50155	1.68734	1.74854	1.89367	0.759536	1.00847	1.09766	1.03687	1.0872	1.18752	1.303	1.11776	1.00082	1.04126	0.711782	1.12816	0.785348	1.12259	0.929087	0.839466	1.14768	0.892482	1.16509	1.10507	0.876754	0.646506
TCGA-D5-6532-01	Cluster2	0.537098	0.366113	0.29942	0.166373	0.601688	0.224574	0.292271	0.137114	0.485733	0.00765322	0.122122	0.33883	0.153021	0.428896	0.655106	1.33569	1.28862	1.2885	1.38802	1.09095	1.32578	1.37491	1.34324	1.53374	1.55947	1.88454	0.709861	0.990636	1.04205	0.960292	1.08764	1.16615	1.257	1.08176	0.962223	0.911302	0.658979	1.07252	0.726607	1.08678	0.787954	0.745215	0.983767	0.837834	1.19727	1.0192	0.802449	0.639838
TCGA-CM-6172-01	Cluster1	0.552151	0.381522	0.317374	0.170514	0.628482	0.231441	0.31136	0.134659	0.44317	-0.00183846	0.132769	0.355452	0.179276	0.433888	0.678935	1.41055	1.36246	1.37983	1.47737	1.17931	1.39023	1.50522	1.44512	1.62844	1.65846	1.89271	0.733289	1.02817	1.04346	0.981358	1.08441	1.16233	1.28818	1.10056	0.997987	0.994514	0.72697	1.10553	0.791204	1.13541	0.883185	0.835691	1.06742	0.844986	1.17428	1.04104	0.833908	0.660666
TCGA-D5-6533-01	Cluster1	0.581611	0.390182	0.316891	0.189493	0.639681	0.241032	0.318959	0.144483	0.548692	0.0351598	0.148721	0.361083	0.176727	0.444843	0.685415	1.39653	1.41048	1.34652	1.46715	1.14697	1.41583	1.46159	1.43279	1.63164	1.63623	1.9055	0.759023	1.09615	1.07566	1.03156	1.08561	1.18089	1.27015	1.10168	0.981586	0.994773	0.75367	1.12267	0.809137	1.08748	0.84076	0.797647	1.09111	0.910336	1.17921	1.04993	0.866665	0.743257
TCGA-EI-6510-01	Cluster2	0.515858	0.360911	0.292307	0.164928	0.60686	0.212924	0.283425	0.122458	0.411072	-0.0109408	0.0995966	0.351143	0.169856	0.435916	0.630045	1.35059	1.27094	1.30902	1.38133	1.16437	1.31548	1.40874	1.37411	1.57208	1.45923	1.87974	0.817871	1.05545	1.10023	0.996112	1.07881	1.16515	1.27775	1.0524	0.882826	0.990646	0.698235	1.07588	0.836284	1.04895	0.791683	0.682791	1.03653	0.905611	1.16797	1.00607	0.795478	0.607615
TCGA-DM-A28H-01	Cluster2	0.517074	0.355664	0.283743	0.145689	0.597125	0.204865	0.275883	0.113143	0.477135	-0.00414457	0.0892198	0.331807	0.163118	0.407601	0.657712	1.32515	1.24666	1.26135	1.36961	1.05855	1.3287	1.32799	1.30468	1.49516	1.50194	1.8637	0.707157	1.04019	0.998753	0.91509	1.03916	1.13342	1.21511	1.02605	0.877133	0.856655	0.618017	1.06434	0.714084	1.08343	0.778736	0.769365	0.933319	0.839435	1.16506	0.962431	0.812216	0.563834
TCGA-F4-6460-01	Cluster3	0.603936	0.385306	0.309587	0.164902	0.629482	0.221516	0.303295	0.124437	0.585259	-0.0185676	0.124703	0.348501	0.159712	0.435336	0.680522	1.43929	1.35599	1.40652	1.53658	1.18443	1.39649	1.48622	1.42485	1.65596	1.70792	1.91783	0.833315	1.01677	1.0954	0.978687	1.07641	1.18173	1.30898	1.07414	0.973982	1.02077	0.698776	1.11453	0.864246	1.05758	0.876063	0.743655	1.07235	0.868524	1.19379	1.07757	0.899943	0.587723
TCGA-D5-5540-01	Cluster2	0.500718	0.353164	0.288072	0.160939	0.584189	0.213787	0.289482	0.119492	0.424625	0.0220583	0.11147	0.326616	0.13683	0.419329	0.646782	1.38198	1.3335	1.33137	1.43774	1.12342	1.37373	1.38334	1.3699	1.56082	1.59029	1.81299	0.605352	1.12997	1.1422	1.00589	1.09056	1.11502	1.25787	1.04108	0.927639	0.918239	0.718138	1.11537	0.694578	1.08809	0.829335	0.76413	1.06349	0.860799	1.12859	1.01571	0.876107	0.584528
TCGA-A6-5660-01	Cluster2	0.565364	0.380031	0.313425	0.177628	0.639554	0.229434	0.315607	0.1265	0.531785	0.00416358	0.131971	0.353897	0.165066	0.446204	0.690961	1.3915	1.34885	1.35508	1.46334	1.15489	1.38422	1.46622	1.4401	1.62039	1.68536	1.89176	0.658898	1.02143	1.05415	1.0064	1.10629	1.14968	1.27987	1.13343	0.978008	1.00455	0.738973	1.11908	0.76791	1.11955	0.882242	0.846314	1.08374	0.920176	1.18125	1.04624	0.884931	0.675209
TCGA-F4-6463-01	Cluster1	0.61573	0.407205	0.334166	0.201089	0.652891	0.253176	0.343171	0.147284	0.546908	0.0299615	0.155029	0.371281	0.185176	0.456777	0.707724	1.52129	1.5826	1.49104	1.58525	1.3293	1.55045	1.62323	1.63475	1.78263	1.77561	1.89321	0.786694	1.03181	1.124	0.963632	1.12839	1.17841	1.29989	1.11268	1.01631	0.996371	0.762123	1.12814	0.829548	1.11023	0.914947	0.833024	1.10481	0.898528	1.1603	1.09111	0.896516	0.561923
TCGA-CM-6170-01	Cluster1	0.566174	0.385283	0.315479	0.179253	0.632533	0.228586	0.307032	0.133	0.525843	0.00981827	0.128965	0.356023	0.167588	0.443698	0.67443	1.39159	1.29741	1.36099	1.4457	1.17502	1.35803	1.46261	1.41639	1.62671	1.70348	1.91481	0.825365	1.03109	1.09786	0.970319	1.10226	1.16306	1.28906	1.12366	0.995411	1.00239	0.731468	1.12288	0.858228	1.10955	0.883263	0.856752	1.13477	0.906992	1.18709	1.06968	0.875856	0.697571
TCGA-QG-A5Z2-01	Cluster1	0.4828	0.348753	0.278166	0.144337	0.600068	0.193383	0.278621	0.0901252	0.455465	-0.0308028	0.0918679	0.336451	0.157913	0.413158	0.593517	1.33037	1.13905	1.29907	1.40475	1.09129	1.25166	1.3098	1.26415	1.46142	1.46322	1.88277	1.01747	1.10954	1.15841	0.998248	1.09254	1.17109	1.30863	1.05773	0.95366	1.07447	0.778191	1.06856	1.03326	1.05067	0.825271	0.684077	1.08071	0.919126	1.18102	0.999934	0.848593	0.560349
TCGA-F5-6812-01	Cluster3	0.608678	0.395318	0.320755	0.174373	0.643659	0.232714	0.320166	0.130704	0.576673	0.00792168	0.124834	0.361676	0.182896	0.435868	0.702483	1.44544	1.3937	1.41303	1.52284	1.20896	1.4407	1.59428	1.58259	1.75089	1.75756	1.93845	0.893109	1.0237	1.13368	0.992812	1.10162	1.17147	1.2996	1.11005	1.02951	1.06644	0.729093	1.13371	0.931554	1.08153	0.922642	0.830056	1.15978	0.878433	1.1806	1.11043	0.903914	0.594675
TCGA-G4-6294-01	Cluster2	0.51978	0.358098	0.285058	0.153887	0.607179	0.208094	0.284507	0.111663	0.455129	-0.0160305	0.114164	0.334595	0.153905	0.418063	0.662141	1.36246	1.26197	1.31355	1.40254	1.14714	1.32888	1.38576	1.33886	1.53424	1.5729	1.8914	0.559608	1.00757	1.05248	0.996858	1.11153	1.15882	1.27763	1.02526	0.87921	0.973241	0.703194	1.06285	0.696708	1.09814	0.799593	0.659116	1.00637	0.82641	1.1843	1.02175	0.82329	0.537029
TCGA-DC-6160-01	Cluster1	0.540596	0.386597	0.321089	0.185358	0.627606	0.237868	0.323526	0.135202	0.457405	0.0185282	0.133209	0.365097	0.187405	0.441863	0.665745	1.39343	1.3351	1.3472	1.4793	1.13507	1.36607	1.4546	1.44107	1.63898	1.58463	1.87559	0.818696	1.13456	1.11475	1.03052	1.09169	1.14558	1.29359	1.11355	0.982074	1.03141	0.74843	1.11552	0.877649	1.12094	0.8547	0.832283	1.09799	0.911754	1.17941	1.02474	0.874572	0.763053
TCGA-D5-6530-01	Cluster1	0.545926	0.380829	0.314903	0.18364	0.624606	0.231604	0.303141	0.140025	0.523505	0.0215833	0.130585	0.367775	0.19193	0.452634	0.652051	1.37545	1.20427	1.33676	1.43705	1.14214	1.29858	1.36995	1.2725	1.44927	1.6041	1.88842	0.86742	1.12576	1.1739	1.00956	1.07464	1.21982	1.32055	1.11626	0.964019	1.12934	0.751615	1.12153	0.91377	1.11535	0.944254	0.775223	1.2101	0.825228	1.18293	1.08642	0.90891	0.802967
TCGA-G4-6315-01	Cluster2	0.549192	0.386327	0.318656	0.189874	0.617993	0.239969	0.315855	0.143616	0.479102	0.0262309	0.137036	0.360894	0.17887	0.443998	0.632818	1.3865	1.33132	1.34051	1.44942	1.15694	1.36724	1.43529	1.41877	1.59713	1.52458	1.89269	0.821367	1.00536	1.0612	0.931953	1.08649	1.16125	1.24395	1.05594	0.912382	0.928622	0.689478	1.03346	0.814792	1.03019	0.786203	0.746639	0.961892	0.839017	1.17452	0.987738	0.824687	0.655011
TCGA-AA-A01P-01	Cluster3	0.61292	0.398782	0.319287	0.177738	0.653952	0.243296	0.329102	0.139527	0.62413	0.0242589	0.123884	0.380689	0.193817	0.467774	0.679318	1.41695	1.37659	1.38739	1.51648	1.15935	1.40291	1.48008	1.4358	1.62028	1.73176	1.92116	0.95519	1.16581	1.24045	1.11955	1.10377	1.21251	1.35447	1.186	0.996951	1.19979	0.702817	1.14357	1.0009	1.12869	0.981905	0.825718	1.24026	0.914055	1.21208	1.14129	0.953999	0.823895
TCGA-G4-6303-01	Cluster1	0.605447	0.391557	0.319198	0.178095	0.64055	0.236042	0.328632	0.128049	0.579062	-0.0100258	0.139018	0.361759	0.175519	0.444848	0.675878	1.45113	1.3852	1.41185	1.53001	1.19826	1.41707	1.52155	1.49438	1.6349	1.72117	1.9329	0.730601	1.03669	1.0707	1.00263	1.09272	1.17902	1.28675	1.13783	0.980399	1.02893	0.723656	1.11464	0.807628	1.09563	0.872998	0.836378	1.08852	0.921491	1.15926	1.06356	0.881953	0.71807
TCGA-EI-7004-01	Cluster3	0.669271	0.436525	0.36436	0.203567	0.704775	0.277195	0.376506	0.162034	0.606874	0.015912	0.17419	0.397081	0.197628	0.486201	0.736144	1.5097	1.54338	1.49549	1.6113	1.27622	1.54453	1.66318	1.6261	1.81599	1.88384	1.90705	0.896682	1.05065	1.07094	1.05	1.09309	1.23956	1.34235	1.18554	1.06875	1.0944	0.748549	1.18105	0.917204	1.1731	1.02677	0.95589	1.24116	0.893559	1.20246	1.13745	0.952573	0.841517
TCGA-AD-6890-01	Cluster2	0.545934	0.381676	0.315161	0.186238	0.61669	0.235664	0.316274	0.136555	0.502105	0.0198005	0.134957	0.349194	0.180706	0.423155	0.66521	1.37255	1.29108	1.33299	1.46015	1.10999	1.35494	1.45923	1.34935	1.53776	1.65385	1.90835	0.808062	1.07268	1.10118	0.993139	1.09474	1.2016	1.2772	1.08581	0.952551	0.971843	0.704616	1.09539	0.774646	1.05673	0.827979	0.831944	1.04622	0.867767	1.19144	1.03172	0.847463	0.665016
TCGA-AD-6889-01	Cluster2	0.527426	0.375966	0.314285	0.160473	0.63689	0.234259	0.320651	0.130242	0.495766	-0.0145466	0.133257	0.358746	0.18232	0.44015	0.671994	1.39229	1.26465	1.35325	1.4827	1.14131	1.35497	1.37472	1.30362	1.45945	1.61231	1.88201	0.623925	1.0725	1.07806	1.0616	1.1002	1.20202	1.26824	1.11642	0.934455	1.02276	0.721643	1.09778	0.6986	1.06199	0.823902	0.735321	1.07812	0.884411	1.15185	1.02307	0.852935	0.718152
TCGA-CK-4950-01	Cluster1	0.558013	0.393593	0.325306	0.191927	0.639283	0.239546	0.331167	0.132286	0.509179	0.0100296	0.137335	0.375969	0.191445	0.458333	0.681747	1.41581	1.33576	1.37748	1.49511	1.17499	1.40001	1.45265	1.4051	1.60079	1.67466	1.90144	0.931596	1.12443	1.16355	1.05694	1.10427	1.21966	1.30617	1.15301	0.973487	1.07458	0.802091	1.15454	0.943709	1.12716	0.930792	0.940958	1.16263	0.899358	1.20673	1.06462	0.905735	0.817704
TCGA-CM-5344-01	Cluster2	0.578401	0.394951	0.326471	0.182969	0.641555	0.245936	0.328723	0.145717	0.555858	0.0252801	0.135464	0.365729	0.189756	0.446856	0.69535	1.40762	1.372	1.37273	1.46858	1.18743	1.40204	1.55474	1.52755	1.67105	1.75459	1.89798	0.679452	0.985918	1.06381	0.988195	1.10086	1.18974	1.28477	1.10982	0.962311	0.948111	0.72791	1.10897	0.762041	1.08077	0.851876	0.797403	1.02929	0.858134	1.14626	1.07072	0.863642	0.579805
TCGA-DC-6154-01	Cluster2	0.576325	0.377184	0.310711	0.17058	0.636223	0.231553	0.315992	0.127077	0.564579	0.0148403	0.120993	0.339944	0.15605	0.423989	0.696169	1.35488	1.33612	1.3152	1.43232	1.09813	1.35442	1.42723	1.44159	1.62646	1.65569	1.90403	0.660633	0.956935	1.06758	0.984804	1.09127	1.18378	1.27437	1.06962	0.937845	0.987978	0.682846	1.08912	0.722939	1.09193	0.833669	0.81739	1.05433	0.867434	1.17967	1.04621	0.871284	0.685596
TCGA-G4-6628-01	Cluster3	0.586123	0.384392	0.317911	0.173796	0.641317	0.232117	0.316935	0.129537	0.58118	0.0120816	0.131092	0.359906	0.176786	0.437126	0.662376	1.40246	1.36309	1.37203	1.47523	1.1778	1.38527	1.4383	1.44224	1.64538	1.63243	1.87654	0.885925	1.17858	1.26845	1.09123	1.10174	1.14233	1.31028	1.16902	1.03423	1.17798	0.788266	1.17889	0.965467	1.13233	0.962684	0.900955	1.25586	0.883669	1.19335	1.09581	1.00469	0.708448
TCGA-CI-6619-01	Cluster1	0.593143	0.384489	0.308815	0.170061	0.651628	0.227435	0.321435	0.116829	0.53924	-0.0272927	0.143781	0.357848	0.16162	0.446883	0.693292	1.43385	1.35956	1.40679	1.56012	1.15673	1.39629	1.46003	1.42241	1.63112	1.66659	1.8935	0.78261	1.05412	1.08234	1.00351	1.08134	1.19047	1.30587	1.10999	1.03479	1.00732	0.711776	1.11986	0.835584	1.13196	0.904671	0.850872	1.12615	0.895198	1.20522	1.03936	0.845385	0.819121
TCGA-CI-6624-01	Cluster1	0.590967	0.393644	0.324787	0.178959	0.649144	0.238532	0.327136	0.1343	0.562511	-0.00281965	0.143902	0.36777	0.177343	0.452478	0.684578	1.42567	1.33288	1.39979	1.51217	1.19303	1.38653	1.466	1.45038	1.65617	1.74121	1.90526	0.892443	1.03919	1.1374	1.04165	1.11362	1.20182	1.30395	1.1508	0.992152	1.04449	0.699836	1.1548	0.912725	1.14485	0.909231	0.892179	1.15577	0.874473	1.20385	1.07405	0.888614	0.75988
TCGA-D5-6534-01	Cluster3	0.644021	0.411856	0.340908	0.185164	0.667948	0.24934	0.34618	0.139289	0.642423	0.00551696	0.132636	0.376342	0.177662	0.467856	0.721803	1.47107	1.45297	1.45158	1.59474	1.2071	1.48492	1.5997	1.55967	1.76197	1.8466	1.94479	0.959379	1.0487	1.16681	1.11947	1.12124	1.24663	1.35024	1.19961	1.05298	1.17394	0.780878	1.21714	1.01811	1.17363	1.04351	0.988435	1.3259	0.897486	1.2246	1.14849	0.972023	0.756896
TCGA-A6-5659-01	Cluster1	0.531844	0.317755	0.252878	0.0663265	0.577528	0.156856	0.25815	0.0366322	0.484136	-0.131651	-0.0038377	0.278374	0.0757986	0.373667	0.641633	1.31264	1.25233	1.26419	1.36616	1.05404	1.30893	1.38334	1.38715	1.63814	1.61346	1.86202	0.558657	0.974879	0.971317	0.854262	1.02776	1.0763	1.23583	1.04038	0.928902	0.867943	0.622359	1.0302	0.650508	1.00742	0.70423	0.736604	0.951305	0.826874	1.09828	0.967488	0.732846	0.494098
TCGA-CL-5918-01	Cluster2	0.54727	0.36258	0.2943	0.17098	0.600135	0.219433	0.297672	0.121403	0.49006	0.0132276	0.113725	0.337809	0.153813	0.427159	0.635436	1.35992	1.28551	1.30238	1.40682	1.11748	1.33654	1.35387	1.33551	1.51616	1.53476	1.8643	0.594322	1.0234	1.10634	0.954429	1.11343	1.17466	1.24651	1.05275	0.92133	0.936254	0.708028	1.05607	0.661157	1.05876	0.73569	0.748149	0.97425	0.839634	1.19431	0.999564	0.856248	0.715239
TCGA-CM-5862-01	Cluster2	0.595286	0.381635	0.315731	0.180283	0.623238	0.239092	0.314656	0.145323	0.526637	0.0103709	0.131013	0.350248	0.15591	0.448575	0.675783	1.4141	1.35662	1.37447	1.5124	1.147	1.42779	1.50179	1.4681	1.66447	1.66287	1.88073	0.5902	0.969178	1.01917	0.969977	1.08658	1.16092	1.25603	1.05845	0.933726	0.880091	0.704007	1.09341	0.633793	1.11845	0.836372	0.787158	0.974983	0.835236	1.15646	1.0286	0.859647	0.637068
TCGA-AA-3697-01	Cluster2	0.55227	0.387136	0.32037	0.18942	0.627392	0.241696	0.325804	0.138655	0.518526	0.0184775	0.134081	0.365967	0.177265	0.455327	0.674419	1.38956	1.32348	1.35661	1.47856	1.14997	1.37521	1.43552	1.37972	1.56711	1.61845	1.88761	0.830129	1.08318	1.10758	1.03328	1.10519	1.2066	1.28831	1.11082	0.962758	1.01993	0.758738	1.13964	0.868312	1.09191	0.858117	0.901817	1.09934	0.908898	1.18129	1.03465	0.893892	0.762146
TCGA-F4-6704-01	Cluster3	0.617712	0.391237	0.315129	0.149596	0.67431	0.232218	0.322949	0.127736	0.520118	-0.0216872	0.107066	0.360702	0.1735	0.447757	0.679758	1.48176	1.47781	1.45071	1.53393	1.27804	1.47347	1.59771	1.64633	1.72772	1.79863	1.89909	0.782406	1.03493	1.10426	1.02444	1.09892	1.22928	1.32286	1.1446	1.02463	1.06151	0.679609	1.11884	0.831448	1.12781	0.945394	0.818753	1.19374	0.838675	1.18847	1.09997	0.915278	0.641863
TCGA-CK-6751-01	Cluster2	0.585374	0.403725	0.338895	0.198495	0.646618	0.258697	0.343206	0.156948	0.541673	0.0111037	0.170097	0.379257	0.202182	0.458915	0.697977	1.43732	1.36055	1.40754	1.52919	1.19664	1.42177	1.50496	1.42571	1.59995	1.71778	1.87209	0.738433	1.10774	1.11529	1.02815	1.10449	1.1977	1.28687	1.11354	0.972039	1.01145	0.758083	1.12256	0.795332	1.08465	0.870187	0.860723	1.05912	0.841195	1.18742	1.0693	0.87142	0.681879
TCGA-T9-A92H-01	Cluster2	0.514985	0.362361	0.29981	0.160832	0.608227	0.218452	0.302499	0.117062	0.492408	-0.00132066	0.106258	0.34071	0.172495	0.417029	0.631168	1.33486	1.26782	1.27094	1.38523	1.07191	1.29841	1.35987	1.30197	1.46719	1.53375	1.87244	0.641222	1.04673	1.05504	0.936825	1.09489	1.17306	1.2435	1.0424	0.91625	0.984794	0.702097	1.04127	0.71849	1.07158	0.784523	0.771684	0.947584	0.824888	1.15212	0.979527	0.822567	0.588118
TCGA-CA-6716-01	Cluster2	0.577408	0.382079	0.313895	0.169851	0.622847	0.229052	0.30974	0.131486	0.495417	0.000257852	0.117775	0.35334	0.14992	0.451257	0.666752	1.4278	1.37992	1.38048	1.47753	1.20969	1.41756	1.49033	1.47195	1.68961	1.68584	1.89203	0.631546	0.932881	0.990241	0.963696	1.1021	1.17056	1.28132	1.0826	0.970515	0.940236	0.685594	1.02357	0.697904	1.04235	0.765407	0.752357	1.01592	0.818564	1.15218	1.03428	0.785096	0.56697
TCGA-AA-A01Z-01	Cluster2	0.540539	0.372561	0.307042	0.165331	0.598233	0.231597	0.313761	0.130555	0.508169	0.00160837	0.118034	0.350272	0.174789	0.430336	0.659894	1.35183	1.2917	1.2971	1.37312	1.13937	1.34982	1.41146	1.35798	1.53153	1.55363	1.89275	0.64249	1.004	1.01474	0.926389	1.06165	1.15568	1.23177	1.06622	0.92448	0.915857	0.717907	1.059	0.676937	1.04727	0.716953	0.755545	0.943652	0.800876	1.15433	0.981339	0.819856	0.644315
TCGA-D5-5537-01	Cluster2	0.542077	0.378787	0.315376	0.173046	0.617562	0.230095	0.305184	0.136372	0.464072	0.00762595	0.120702	0.350919	0.16827	0.439186	0.677027	1.38855	1.32296	1.35617	1.46253	1.1643	1.38711	1.5134	1.46039	1.64486	1.67757	1.92814	0.734458	0.990563	1.05474	0.982603	1.0935	1.18242	1.28903	1.04384	0.931895	0.973983	0.713879	1.08176	0.757482	1.0714	0.775568	0.746823	1.02661	0.873207	1.18362	1.01944	0.811122	0.596557
TCGA-AG-3592-01	Cluster1	0.564848	0.374217	0.302048	0.164932	0.626882	0.220233	0.314553	0.110662	0.512304	-0.00913185	0.109786	0.351004	0.157628	0.439983	0.667204	1.39142	1.29032	1.34873	1.47785	1.12047	1.35715	1.42561	1.39566	1.58904	1.65537	1.89819	0.785506	1.08154	1.10903	1.03258	1.09134	1.17218	1.26804	1.11566	0.988948	0.981681	0.696134	1.12637	0.798428	1.10262	0.835822	0.794491	1.0919	0.835811	1.18792	1.05122	0.881929	0.693962
TCGA-D5-6531-01	Cluster1	0.569661	0.393392	0.323257	0.196232	0.630923	0.243778	0.326741	0.143886	0.558977	0.0255397	0.147611	0.368138	0.169031	0.467975	0.691833	1.42851	1.39114	1.38416	1.51895	1.14415	1.39962	1.47805	1.42073	1.59481	1.69953	1.88059	0.755413	1.09053	1.14521	1.06077	1.10218	1.22712	1.294	1.15009	0.994598	1.04829	0.721977	1.11743	0.832551	1.07636	0.886424	0.848456	1.15665	0.833119	1.16008	1.08215	0.906205	0.714532
TCGA-DM-A1D9-01	Cluster2	0.526686	0.354274	0.291103	0.138454	0.599372	0.204018	0.286171	0.104692	0.470379	-0.0317898	0.0827073	0.324474	0.152135	0.403096	0.637392	1.36782	1.27238	1.33159	1.43554	1.15622	1.34536	1.42789	1.38866	1.57704	1.58716	1.87038	0.597803	1.02124	1.01969	0.939651	1.10281	1.16746	1.26702	1.04369	0.895788	0.909658	0.708168	1.08974	0.656355	1.08746	0.787864	0.692399	0.986885	0.861205	1.15548	0.979218	0.825173	0.545383
TCGA-A6-A5ZU-01	Cluster3	0.586339	0.388984	0.326577	0.172226	0.642477	0.247836	0.32584	0.151159	0.567771	0.0174535	0.116562	0.361917	0.188681	0.443017	0.680899	1.41043	1.38638	1.39688	1.53343	1.15482	1.40978	1.55145	1.50189	1.67132	1.72921	1.93532	0.85345	0.985951	1.10388	1.00833	1.07301	1.20357	1.31575	1.10804	0.979503	1.01201	0.783976	1.12312	0.933212	1.09658	0.933751	0.805707	1.16149	0.859331	1.18674	1.08123	0.881215	0.635622
TCGA-NH-A5IV-01	Cluster1	0.513085	0.358046	0.292438	0.129286	0.616139	0.213934	0.298485	0.11029	0.46054	-0.0341775	0.112936	0.340138	0.166187	0.422293	0.651452	1.32043	1.231	1.27637	1.35563	1.08636	1.29905	1.38559	1.28324	1.47627	1.59429	1.88365	0.727088	1.09079	1.19457	1.01029	1.06929	1.20616	1.31633	1.12392	0.932475	1.07959	0.769912	1.11964	0.842731	1.10265	0.886176	0.772806	1.19285	0.845836	1.15965	1.05698	0.938109	0.586442
TCGA-A6-6651-01	Cluster3	0.63788	0.412219	0.330853	0.187872	0.684155	0.238811	0.335312	0.128649	0.604877	0.0052718	0.1479	0.374644	0.174008	0.46693	0.730524	1.49338	1.46577	1.45779	1.57711	1.23803	1.48556	1.55606	1.53558	1.74205	1.82868	1.90846	0.995229	1.08929	1.13837	1.06542	1.10197	1.18982	1.32225	1.18765	1.07306	1.09234	0.784897	1.18806	0.999091	1.15236	1.03582	1.02995	1.26565	0.959353	1.1959	1.12614	0.951759	0.699746
TCGA-CA-6715-01	Cluster2	0.547671	0.372431	0.298179	0.168562	0.623907	0.220961	0.296883	0.125393	0.508398	0.00127578	0.123685	0.342036	0.146254	0.438345	0.658661	1.37717	1.29496	1.33493	1.44369	1.13778	1.34743	1.41587	1.35731	1.55706	1.60326	1.87947	0.573959	1.00131	1.00045	0.951	1.0733	1.13129	1.22652	1.07473	0.91932	0.854426	0.681715	1.06888	0.626429	1.08189	0.764837	0.715402	0.956828	0.907894	1.17413	1.00131	0.780692	0.635077
TCGA-CL-5917-01	Cluster2	0.552715	0.377215	0.315484	0.16672	0.6315	0.230734	0.316984	0.126471	0.503108	0.00561961	0.110935	0.348635	0.15546	0.444022	0.686675	1.42644	1.35813	1.39802	1.50984	1.18958	1.39742	1.50622	1.49209	1.66408	1.71883	1.91021	0.592191	0.996743	0.990361	0.973553	1.08249	1.15337	1.27334	1.11028	0.942647	0.914049	0.733684	1.07788	0.665059	1.10458	0.831982	0.796983	0.990001	0.894281	1.18304	1.01564	0.828977	0.696562
TCGA-CM-6674-01	Cluster1	0.58865	0.397109	0.323284	0.191737	0.632324	0.247507	0.330204	0.147007	0.567758	0.0225732	0.161781	0.381759	0.189881	0.478815	0.677731	1.41394	1.32976	1.37164	1.4748	1.17644	1.40341	1.43399	1.38711	1.55676	1.69646	1.89052	0.775749	1.08279	1.14328	1.05253	1.08742	1.21232	1.31715	1.14465	0.997127	1.07336	0.740851	1.14457	0.835798	1.14505	0.940297	0.832656	1.16304	0.875241	1.18222	1.08726	0.966073	0.680159
TCGA-D5-6932-01	Cluster1	0.599966	0.387669	0.312777	0.171536	0.645265	0.234048	0.320216	0.131657	0.540761	-0.00326063	0.133985	0.359653	0.16975	0.44989	0.68524	1.42048	1.31624	1.38651	1.49357	1.1759	1.37522	1.488	1.44623	1.59517	1.71285	1.89003	0.669849	1.01942	1.10171	0.9838	1.10797	1.21425	1.30048	1.13045	0.969429	1.00618	0.730336	1.12241	0.771704	1.08873	0.876497	0.807162	1.11757	0.846606	1.1637	1.0751	0.910151	0.629667
TCGA-EI-6885-01	Cluster1	0.60086	0.386018	0.310629	0.165752	0.651239	0.226604	0.330551	0.109602	0.565233	-0.0224792	0.124199	0.361204	0.165412	0.452725	0.720186	1.48121	1.41851	1.45527	1.56073	1.26881	1.46572	1.53515	1.47691	1.67171	1.77818	1.87198	0.749746	1.0744	1.10791	1.0401	1.14161	1.22694	1.30844	1.15039	0.976108	1.01599	0.789226	1.14325	0.818204	1.13955	0.906526	0.982342	1.13916	0.906985	1.18112	1.08468	0.895033	0.708361
TCGA-A6-6137-01	Cluster1	0.559738	0.3914	0.323073	0.194484	0.660573	0.242699	0.336998	0.133375	0.498565	0.0139932	0.141271	0.373285	0.196044	0.449968	0.666656	1.40767	1.34886	1.36707	1.48914	1.15098	1.39665	1.46819	1.39648	1.59709	1.61842	1.91141	0.859025	1.06242	1.09748	1.03896	1.10173	1.18407	1.30222	1.12156	0.975997	1.03886	0.774147	1.11482	0.896695	1.10461	0.874845	0.867659	1.09925	0.916845	1.20926	1.03447	0.843269	0.699358
TCGA-CK-5916-01	Cluster3	0.56702	0.395944	0.326715	0.193366	0.641453	0.250341	0.33486	0.148156	0.549154	0.0441795	0.151895	0.372294	0.203125	0.440958	0.686282	1.43967	1.40176	1.39402	1.49989	1.19998	1.42928	1.49325	1.4758	1.63795	1.70239	1.89249	0.869831	1.15375	1.21549	1.08181	1.08082	1.18849	1.31226	1.20025	1.01673	1.12739	0.74386	1.14851	0.951397	1.13003	0.948656	0.865033	1.22541	0.876283	1.19513	1.1297	0.955319	0.719807
TCGA-EF-5831-01	Cluster2	0.586493	0.392529	0.320422	0.191792	0.619329	0.241801	0.316361	0.148492	0.527435	0.0234378	0.135665	0.37296	0.198777	0.4489	0.694366	1.42696	1.36811	1.38183	1.46924	1.21072	1.41493	1.53601	1.51783	1.63437	1.68518	1.89441	0.753255	1.058	1.07559	1.0229	1.10423	1.21671	1.27598	1.12532	0.91166	0.978022	0.702989	1.12494	0.833052	1.1017	0.858636	0.811312	1.09003	0.868976	1.15733	1.06616	0.913385	0.550544
TCGA-CM-6165-01	Cluster1	0.590437	0.398953	0.324195	0.192271	0.645034	0.241359	0.326104	0.138814	0.537835	0.0264681	0.137462	0.371306	0.195037	0.447172	0.698227	1.44476	1.40151	1.41333	1.4992	1.24785	1.43037	1.54127	1.51392	1.70382	1.72884	1.91703	0.807789	1.03724	1.08024	1.0279	1.10902	1.17077	1.28986	1.12582	1.04191	1.02085	0.730026	1.12685	0.838191	1.10632	0.924149	0.871196	1.12317	0.861322	1.20545	1.09283	0.888362	0.717719
TCGA-A6-3810-01	Cluster1	0.550429	0.308327	0.236705	0.019212	0.594622	0.133649	0.251137	-0.00209172	0.458453	-0.212013	-0.0453195	0.276165	0.0999919	0.34015	0.674215	1.2966	1.15263	1.26869	1.37132	1.02097	1.23785	1.4004	1.32524	1.6488	1.70524	1.86438	0.563165	1.06097	0.945805	0.974427	1.03021	1.06056	1.27406	1.09689	0.914532	0.969335	0.780796	1.0905	0.78492	1.08835	0.749688	0.747988	1.07156	0.811302	1.06845	1.02284	0.758711	0.671849
TCGA-A6-6780-01	Cluster1	0.49295	0.306425	0.244077	0.0527062	0.60288	0.158617	0.269009	0.0288801	0.458628	-0.121593	0.0112587	0.286264	0.113032	0.349025	0.647405	1.24081	1.12685	1.19037	1.27164	0.990385	1.20037	1.26072	1.22188	1.48703	1.55792	1.82262	0.69379	1.21045	1.17477	1.01217	1.04883	1.12907	1.29421	1.13497	0.938695	1.06936	0.669627	1.13051	0.884597	1.10139	0.867181	0.755688	1.2244	0.773132	1.10723	1.0573	0.874213	0.710975
TCGA-CM-6677-01	Cluster1	0.559605	0.387468	0.315099	0.187537	0.624385	0.236014	0.323601	0.131513	0.507483	0.0263457	0.138844	0.360365	0.19046	0.432008	0.675163	1.39821	1.32274	1.34958	1.47863	1.11756	1.37818	1.48267	1.43286	1.62971	1.67474	1.88551	0.823145	1.08749	1.11014	1.03076	1.07328	1.18559	1.28045	1.08559	0.990482	1.00697	0.695621	1.12563	0.846267	1.08639	0.886165	0.843851	1.09641	0.849971	1.17959	1.06463	0.890233	0.678381
TCGA-G4-6322-01	Cluster1	0.555418	0.388214	0.308731	0.163034	0.672567	0.228942	0.311901	0.127749	0.483602	-0.00814303	0.123822	0.372979	0.194938	0.454839	0.639537	1.41404	1.33668	1.36512	1.47011	1.18159	1.38195	1.43553	1.40659	1.58736	1.62496	1.87099	0.706222	1.06606	1.09839	0.967837	1.10038	1.21893	1.29702	1.04865	0.967614	0.988648	0.748128	1.08798	0.785459	1.04121	0.830297	0.747331	1.07216	0.799711	1.16627	1.02085	0.883452	0.668282
TCGA-F4-6854-01	Cluster1	0.585223	0.392473	0.318472	0.178633	0.631116	0.232947	0.317503	0.131458	0.549108	0.00578588	0.121076	0.361889	0.171617	0.452079	0.687833	1.41711	1.35187	1.37191	1.47953	1.17339	1.38301	1.47424	1.44254	1.63401	1.70584	1.91197	0.771819	1.03309	1.1046	1.01988	1.10893	1.21123	1.28477	1.12725	0.924441	1.00853	0.702911	1.12941	0.814036	1.08795	0.843058	0.829471	1.06178	0.893463	1.20273	1.07916	0.873633	0.669145
TCGA-DC-5869-01	Cluster1	0.569229	0.387352	0.322223	0.182068	0.637431	0.238929	0.325847	0.13565	0.528432	0.0229403	0.133981	0.35781	0.1845	0.434493	0.664281	1.40218	1.34181	1.3618	1.4797	1.13392	1.39668	1.47724	1.44615	1.62964	1.69228	1.85973	0.727255	1.08378	1.09426	0.992157	1.07666	1.12786	1.2667	1.06503	0.963644	0.978347	0.768938	1.09318	0.769376	1.07607	0.822912	0.803023	1.01482	0.930412	1.15517	1.03224	0.874535	0.554791
TCGA-A6-A565-01	Cluster3	0.581492	0.39137	0.316378	0.155374	0.664756	0.22311	0.319635	0.110959	0.534836	-0.0311442	0.116595	0.367524	0.181821	0.442151	0.691851	1.41292	1.3441	1.39036	1.49097	1.18519	1.39621	1.52355	1.50517	1.66691	1.74385	1.92412	1.07569	1.1324	1.18304	1.04204	1.08166	1.21726	1.35519	1.12384	0.964342	1.1243	0.832873	1.15355	1.06989	1.16708	0.951677	0.91813	1.23242	0.933013	1.19155	1.06087	0.91636	0.830329
TCGA-A6-A56B-01	Cluster2	0.583391	0.39544	0.331375	0.187299	0.626325	0.249333	0.337539	0.14367	0.589199	0.0263394	0.135599	0.36281	0.182542	0.446859	0.663961	1.43494	1.36463	1.39512	1.50363	1.20321	1.40976	1.50269	1.46041	1.6549	1.68426	1.90974	0.584568	0.965339	0.962335	0.934121	1.06575	1.17867	1.26178	1.08317	0.976485	0.957123	0.754997	1.08695	0.705994	1.04692	0.811641	0.822813	1.01198	0.882163	1.14114	1.03039	0.838806	0.531088
TCGA-AY-A54L-01	Cluster2	0.499026	0.35023	0.289132	0.146953	0.603147	0.200123	0.277758	0.101914	0.488342	-0.034921	0.0834462	0.334986	0.151384	0.424483	0.608003	1.31574	1.21828	1.28564	1.4051	1.08148	1.27548	1.34456	1.34413	1.55095	1.46685	1.88465	0.599366	1.01075	1.03613	0.93331	1.06363	1.12298	1.22735	1.01212	0.840491	0.891703	0.742399	1.0362	0.637027	1.04565	0.657199	0.76094	0.904933	0.846592	1.21216	0.938533	0.776624	0.614238
TCGA-A6-5665-01	Cluster1	0.527101	0.340042	0.267519	0.0818627	0.630038	0.182189	0.295672	0.0526116	0.533927	-0.110866	0.0192652	0.325709	0.146268	0.404232	0.656043	1.33841	1.16514	1.30891	1.4491	1.02561	1.26814	1.32183	1.29094	1.50034	1.65215	1.88407	0.702873	1.07629	1.06503	0.988311	0.972772	1.15067	1.32133	1.13324	0.926376	1.04153	0.688803	1.06438	0.817532	1.08718	0.751793	0.696947	1.1255	0.817891	1.09068	1.04813	0.864635	0.769578
TCGA-CM-6162-01	Cluster3	0.635264	0.421523	0.346634	0.206086	0.692211	0.257951	0.358077	0.143078	0.622481	0.0225218	0.167995	0.391273	0.210168	0.472105	0.732571	1.47241	1.44509	1.4616	1.58942	1.23312	1.48982	1.63736	1.62223	1.79724	1.87332	1.92507	0.887527	1.1336	1.14874	1.05991	1.10634	1.20187	1.34789	1.24783	1.04023	1.12832	0.861233	1.20609	0.93777	1.21039	1.05098	0.990514	1.27666	0.924821	1.2072	1.14374	0.983578	0.857063
TCGA-DC-6157-01	Cluster2	0.575583	0.383921	0.317907	0.178291	0.634298	0.23298	0.316865	0.132246	0.553868	0.0110908	0.135037	0.351321	0.167518	0.433654	0.673723	1.39981	1.34991	1.36225	1.4825	1.14937	1.42401	1.52457	1.46619	1.67045	1.64404	1.91192	0.741564	1.03658	1.05999	0.910139	1.07286	1.1624	1.28395	1.09197	0.969985	0.957175	0.728372	1.08237	0.781457	1.07514	0.81047	0.796161	0.998497	0.866587	1.15464	1.02874	0.841742	0.541469
TCGA-D5-6541-01	Cluster1	0.590597	0.383103	0.315924	0.162854	0.644799	0.234263	0.319118	0.133031	0.57096	-0.0114516	0.117788	0.357558	0.17265	0.443651	0.712316	1.41045	1.39357	1.38337	1.48971	1.18063	1.42655	1.54903	1.49474	1.68901	1.73613	1.88326	0.825421	1.03239	1.14041	1.02782	1.11927	1.20661	1.31234	1.15069	1.01205	1.08487	0.720563	1.15294	0.894116	1.15828	0.938853	0.783623	1.21825	0.879954	1.20066	1.08913	0.909402	0.712633
TCGA-CM-5348-01	Cluster3	0.58718	0.398743	0.330338	0.167874	0.654233	0.246787	0.349696	0.130361	0.590144	-0.0117155	0.113748	0.369326	0.180028	0.456891	0.709201	1.45549	1.38801	1.43946	1.56652	1.21876	1.43544	1.61114	1.58405	1.75216	1.8036	1.97229	0.651859	1.00424	1.04753	1.06947	1.10597	1.24447	1.34301	1.1824	0.992264	1.06904	0.718994	1.18494	0.850523	1.20215	0.982101	0.937743	1.21621	0.857946	1.19793	1.10567	0.906128	0.788865
TCGA-4T-AA8H-01	Cluster2	0.501856	0.367997	0.307617	0.178399	0.60649	0.225682	0.306847	0.126348	0.454702	-0.00548956	0.127615	0.357444	0.193824	0.429196	0.579961	1.33319	1.22829	1.28189	1.36736	1.1053	1.26809	1.30595	1.28264	1.45719	1.4603	1.86765	0.694716	1.00593	0.99794	0.907813	1.07035	1.14144	1.27145	1.01234	0.816286	0.934438	0.744651	1.05397	0.72791	1.05371	0.726067	0.664534	0.898522	0.860101	1.1744	0.949859	0.777859	0.612856
TCGA-AY-A71X-01	Cluster2	0.476918	0.337927	0.268184	0.140687	0.580326	0.193378	0.269822	0.0963686	0.405572	-0.0447493	0.082893	0.333735	0.169218	0.409462	0.60377	1.3157	1.168	1.27728	1.35635	1.1194	1.25168	1.3429	1.3085	1.50342	1.41718	1.89451	0.553651	0.902531	0.981786	0.869062	1.08734	1.18101	1.26122	1.00949	0.853533	0.899002	0.647071	1.01152	0.596848	1.04314	0.679119	0.651776	0.934591	0.841864	1.15347	0.910634	0.77673	0.567987
TCGA-NH-A50T-01	Cluster2	0.505675	0.3584	0.296495	0.170067	0.594355	0.22385	0.308342	0.121078	0.460461	0.00615093	0.111432	0.330532	0.158278	0.415694	0.643637	1.33898	1.25391	1.29824	1.41563	1.09749	1.30218	1.44485	1.34116	1.52517	1.55803	1.87643	0.556706	1.03288	0.98441	0.968182	1.06984	1.13849	1.21459	1.0336	0.925098	0.9186	0.676732	1.07515	0.648839	1.0535	0.747652	0.743117	0.950177	0.829256	1.1269	0.977442	0.830299	0.683823
TCGA-DM-A28C-01	Cluster2	0.544698	0.371938	0.306139	0.161557	0.585781	0.219909	0.286321	0.133518	0.49526	-0.0146421	0.108678	0.356254	0.174607	0.447979	0.628564	1.40442	1.39305	1.35553	1.44359	1.20477	1.42183	1.47321	1.4235	1.61975	1.51905	1.86605	0.646942	0.975428	0.970435	0.891943	1.10178	1.15365	1.25265	1.02956	0.923992	0.917767	0.719824	1.04445	0.682347	1.07865	0.752261	0.671979	0.971686	0.824036	1.15865	0.968913	0.746799	0.526908
TCGA-F5-6811-01	Cluster1	0.559546	0.382743	0.312156	0.178846	0.626255	0.230131	0.312401	0.130334	0.50292	0.0109778	0.121972	0.352318	0.170139	0.439936	0.680199	1.42953	1.37528	1.40997	1.52506	1.18322	1.4204	1.56369	1.55695	1.69302	1.78596	1.91665	0.774143	1.02871	1.10301	1.03527	1.09704	1.18429	1.30322	1.14637	0.971778	1.02226	0.680059	1.14881	0.834891	1.09237	0.89142	0.812257	1.11185	0.858803	1.16321	1.09386	0.90196	0.72281
TCGA-EI-6509-01	Cluster2	0.594261	0.378389	0.304676	0.154768	0.632253	0.222679	0.300419	0.128616	0.557893	-0.0109241	0.0912524	0.345674	0.163769	0.434346	0.668983	1.4306	1.3743	1.41308	1.53453	1.19248	1.37285	1.52892	1.50756	1.61964	1.69256	1.91762	0.509236	0.939277	0.942522	0.988654	1.07243	1.19767	1.27627	1.08394	0.931962	0.928396	0.642171	1.09625	0.662223	1.07345	0.856509	0.704834	1.02199	0.836632	1.16413	1.02742	0.806336	0.595428
TCGA-AD-6965-01	Cluster2	0.556259	0.37611	0.306146	0.165718	0.619651	0.226754	0.297954	0.135867	0.491422	-0.000796139	0.114958	0.358061	0.177221	0.444798	0.662419	1.39621	1.33923	1.35281	1.45686	1.15307	1.36228	1.44521	1.41414	1.61241	1.62532	1.887	0.774879	1.03751	1.08995	0.921837	1.08833	1.1954	1.29001	1.07598	0.953574	0.971014	0.696901	1.09059	0.802054	1.07492	0.728987	0.767691	1.02208	0.889406	1.16653	1.02432	0.854706	0.598796
TCGA-DM-A0XD-01	Cluster2	0.529547	0.364832	0.297073	0.166176	0.595413	0.221863	0.316228	0.110797	0.543224	-0.00364767	0.127463	0.340009	0.16587	0.423985	0.679309	1.34773	1.27222	1.30438	1.43019	1.08157	1.33751	1.4344	1.37555	1.52127	1.65851	1.85178	0.637005	1.02913	1.03719	0.928425	1.09526	1.19843	1.2488	1.0957	0.953216	0.970724	0.647789	1.11137	0.703201	1.06497	0.842281	0.756527	1.00253	0.805807	1.18313	1.00656	0.859223	0.706214
TCGA-CA-6717-01	Cluster3	0.600781	0.406723	0.337869	0.19882	0.670438	0.250078	0.34676	0.139263	0.57164	0.0177363	0.173234	0.368531	0.189676	0.449143	0.701891	1.45353	1.44389	1.42478	1.56718	1.17796	1.4595	1.54007	1.52842	1.71073	1.75292	1.88179	0.986917	1.12801	1.1734	1.08588	1.10427	1.18313	1.31597	1.18405	1.0804	1.10171	0.766206	1.1565	1.00687	1.15191	0.990314	0.96034	1.24636	0.920913	1.20945	1.10882	0.981535	0.685321
TCGA-A6-6782-01	Cluster3	0.600937	0.395887	0.325043	0.181378	0.660404	0.23964	0.333142	0.130812	0.558133	0.00983786	0.136615	0.36011	0.170015	0.446243	0.720285	1.43781	1.40779	1.40373	1.50656	1.21943	1.42639	1.51702	1.49084	1.64203	1.75456	1.90958	0.831928	1.07088	1.15404	1.02007	1.12199	1.19072	1.30382	1.14	1.00831	1.05332	0.81042	1.14948	0.878224	1.13277	0.933899	0.913332	1.17964	0.904004	1.18229	1.0734	0.943428	0.736654
TCGA-CI-6620-01	Cluster1	0.587888	0.390443	0.320182	0.174628	0.650894	0.23821	0.329421	0.132568	0.564368	-0.0123936	0.134673	0.35943	0.164791	0.451069	0.679035	1.43266	1.40801	1.39999	1.53168	1.15133	1.42676	1.52366	1.47216	1.67846	1.67269	1.89521	0.850348	1.08881	1.08031	1.01333	1.07847	1.17894	1.28247	1.09239	0.982356	0.976812	0.723823	1.12107	0.872452	1.13441	0.875994	0.868344	1.08364	0.911601	1.15988	1.03133	0.850813	0.707592
TCGA-A6-2674-01	Cluster3	0.573692	0.327482	0.278852	0.0364307	0.609358	0.187732	0.301984	0.0559346	0.547784	-0.189952	0.00120177	0.273746	0.0807233	0.352875	0.698847	1.32092	1.15235	1.28703	1.43682	0.974438	1.291	1.43096	1.32883	1.63389	1.7838	1.84039	0.660835	1.12341	0.951286	1.02173	0.992063	1.05963	1.30741	1.16347	0.965636	0.990771	0.746194	1.12546	0.8988	1.1458	0.861291	0.829858	1.17727	0.863288	1.06513	1.03938	0.800604	0.97034
TCGA-AH-6643-01	Cluster1	0.600028	0.382996	0.320301	0.170746	0.652928	0.237496	0.33168	0.128518	0.56916	-0.00425401	0.139871	0.353266	0.158077	0.445367	0.690375	1.42288	1.43883	1.40884	1.54132	1.20906	1.44395	1.63958	1.69207	1.85987	1.70026	1.90452	0.500018	1.03632	1.04248	1.02653	1.07412	1.14594	1.29836	1.13516	0.978648	0.968964	0.681693	1.10281	0.700298	1.13308	0.863454	0.766494	1.05107	0.834597	1.17634	1.04669	0.862176	0.765605
TCGA-DY-A1DC-01	Cluster2	0.566784	0.38798	0.320151	0.183375	0.633146	0.240259	0.325522	0.13682	0.50732	0.0246119	0.129449	0.365125	0.19107	0.444563	0.680748	1.41712	1.34957	1.39018	1.46865	1.25019	1.3953	1.47272	1.4496	1.62815	1.68114	1.89968	0.772929	1.06453	1.08933	1.00525	1.11886	1.16411	1.26135	1.07811	0.960052	0.973366	0.748036	1.10754	0.81383	1.08277	0.844759	0.761196	1.03528	0.872597	1.17506	1.04451	0.891046	0.555831
TCGA-CM-4744-01	Cluster2	0.523596	0.364623	0.293031	0.180213	0.588215	0.224419	0.311067	0.120468	0.513167	0.00961955	0.138214	0.347919	0.176653	0.427539	0.646483	1.34525	1.25773	1.29391	1.4049	1.09553	1.32768	1.36864	1.31752	1.49579	1.52822	1.88229	0.80273	1.11445	1.20239	1.04012	1.08441	1.18852	1.2718	1.06415	0.932247	1.07141	0.720708	1.10861	0.830244	1.06714	0.790674	0.786899	1.07136	0.831948	1.18636	1.03133	0.899985	0.687262
TCGA-EI-6881-01	Cluster2	0.562934	0.388226	0.325823	0.182229	0.627294	0.250836	0.324735	0.158047	0.517857	-0.0152492	0.12477	0.362237	0.163924	0.458902	0.681708	1.41519	1.32652	1.37187	1.50585	1.15439	1.36512	1.41312	1.40029	1.60292	1.58293	1.89669	0.746294	1.09335	1.07538	1.02434	1.10176	1.15377	1.30467	1.07864	0.915824	0.987884	0.738053	1.10896	0.824456	1.12467	0.82745	0.827976	1.05193	0.878042	1.20761	1.03151	0.860561	0.808014
TCGA-AZ-6601-01	Cluster3	0.568029	0.383966	0.305386	0.177906	0.635373	0.230306	0.316621	0.126411	0.581701	0.0144603	0.138862	0.364267	0.196789	0.437245	0.685614	1.3903	1.32695	1.35212	1.47358	1.13222	1.37486	1.41869	1.38399	1.55444	1.68012	1.8808	0.940548	1.14812	1.18853	1.03415	1.09717	1.1888	1.3419	1.14952	1.0062	1.10633	0.696345	1.17137	0.988398	1.12048	0.957603	0.847691	1.23319	0.907267	1.23149	1.10215	0.974687	0.682097
TCGA-AG-3725-01	Cluster2	0.548942	0.374367	0.309346	0.173894	0.628345	0.227215	0.314136	0.123464	0.510559	-0.00921249	0.121874	0.356652	0.175264	0.440584	0.642993	1.38021	1.29704	1.35236	1.46081	1.16521	1.35615	1.43882	1.40944	1.61119	1.54377	1.90246	0.76499	1.04175	1.10751	1.01951	1.08316	1.18915	1.28107	1.06782	0.94317	1.0035	0.728675	1.08303	0.776855	1.053	0.796592	0.783324	1.02557	0.811611	1.17587	1.0099	0.874596	0.684985
TCGA-A6-2684-01	Cluster3	0.56263	0.337991	0.277936	0.0986437	0.593662	0.187453	0.32712	0.037384	0.492017	-0.134437	0.0633172	0.290089	0.0903787	0.378584	0.66658	1.36685	1.2676	1.34798	1.45654	1.11622	1.3292	1.50393	1.49233	1.69684	1.73336	1.87868	0.645278	1.07445	1.01937	0.988823	1.01806	1.10671	1.31724	1.0983	0.92663	1.03344	0.682239	1.11464	0.777922	1.09544	0.816862	0.794188	1.11894	0.827968	1.13712	1.05616	0.811233	0.573654
TCGA-AZ-4315-01	Cluster2	0.535334	0.377147	0.315416	0.18407	0.621521	0.236716	0.316515	0.139403	0.51678	0.011886	0.143591	0.35948	0.18742	0.442503	0.681573	1.36445	1.33916	1.32339	1.42035	1.13639	1.37262	1.47899	1.41082	1.55323	1.64617	1.8587	0.790595	1.13392	1.11716	1.03389	1.09434	1.17072	1.27327	1.09216	0.978196	1.01602	0.740675	1.1205	0.813347	1.1084	0.867388	0.777004	1.09946	0.824146	1.16255	1.02908	0.897484	0.612554
TCGA-CM-4751-01	Cluster3	0.567249	0.384066	0.319194	0.171634	0.644824	0.231785	0.330986	0.116655	0.552232	-0.00457044	0.11942	0.359886	0.180239	0.4382	0.68243	1.4035	1.29659	1.39388	1.49859	1.20144	1.36439	1.46541	1.41095	1.63215	1.70648	1.94204	0.902666	1.11607	1.16098	1.0161	1.09796	1.21035	1.31726	1.12565	1.01007	1.07954	0.775165	1.14767	0.921167	1.11302	0.903391	0.84038	1.14064	0.881622	1.19318	1.03768	0.918317	0.7015
TCGA-AA-3675-01	Cluster2	0.558732	0.382607	0.315572	0.183559	0.605358	0.234829	0.322229	0.131909	0.508553	0.00499067	0.142048	0.362103	0.169164	0.454487	0.674377	1.41772	1.30926	1.38145	1.48545	1.19602	1.39205	1.44152	1.37415	1.54852	1.65039	1.87676	0.720694	1.05119	1.06243	1.02469	1.11212	1.16916	1.27621	1.11408	0.993012	0.986356	0.740285	1.11704	0.784561	1.13039	0.862746	0.790716	1.08908	0.801057	1.18094	1.03074	0.827166	0.79753
TCGA-G4-6317-01	Cluster2	0.518197	0.358858	0.296373	0.177007	0.561003	0.226833	0.297586	0.134605	0.457101	0.0324631	0.127171	0.329177	0.172277	0.402736	0.611452	1.30633	1.23245	1.26059	1.3436	1.10421	1.27577	1.3313	1.28038	1.44048	1.48057	1.85798	0.573674	0.971384	1.06539	0.850236	1.07068	1.16558	1.19787	1.01522	0.838281	0.839608	0.619428	1.02962	0.592622	1.03522	0.680981	0.737892	0.838858	0.815346	1.17295	0.944006	0.750732	0.633765
TCGA-AA-3660-01	Cluster1	0.546529	0.377771	0.303783	0.178067	0.619642	0.22248	0.304523	0.123769	0.498416	-0.00680849	0.138017	0.357415	0.16921	0.447089	0.676417	1.3967	1.34485	1.37472	1.47759	1.18862	1.37396	1.41308	1.36352	1.54391	1.64442	1.87255	0.767118	1.03772	1.05513	1.01111	1.13257	1.19561	1.28101	1.10341	0.898611	0.988497	0.708739	1.13626	0.827221	1.11915	0.883345	0.845323	1.07921	0.888341	1.19014	1.03536	0.851235	0.691342
[truncated: 10 more columns]
