# Supplementary material for: Development of a Platelet-Related Prognostic Model for Colorectal Cancer
Source: Front Genet. 2022 Jun 1;13:904168. doi: 10.3389/fgene.2022.904168 (PMC9198283; doi:10.3389/fgene.2022.904168)
Supplement: Supplementary file 8 [file Table6.XLSX]

## Sheet: Table S6
Table S6. CIBERSORT result of the TCGA cohort.
sample	B_cells_naive	B_cells_memory	Plasma_cells	T_cells_CD8	T_cells_CD4_naive	T_cells_CD4_memory_resting	T_cells_CD4_memory_activated	T_cells_follicular_helper	T_cells_regulatory_(Tregs)	T_cells_gamma_delta	NK_cells_resting	NK_cells_activated	Monocytes	Macrophages_M0	Macrophages_M1	Macrophages_M2	Dendritic_cells_resting	Dendritic_cells_activated	Mast_cells_resting	Mast_cells_activated	Eosinophils	Neutrophils
TCGA-D5-6929-01	0	0.0237533	0.23047	0.116855	0	0.0728181	0	0.0528904	0.0153187	0	0	0.013609	0.00589639	0.221556	0.0409742	0.173014	0	0	0	0.0328454	0	0
TCGA-AA-3511-01	0.0497278	0	0.0487802	0.0886755	0	0.125513	0	0.0581932	0.0611676	0	0	0.0269577	0.0150995	0.114429	0.034925	0.321183	0	0	0.0288861	0.0120606	0	0.0144019
TCGA-EI-6512-01	0.00788508	0.0196787	0.0137356	0.0987725	0	0.161732	0	0.0714232	0.0153067	0	0.0411287	0.00358574	0.0606655	0.0480566	0.0313591	0.259778	0.00239243	0.0187855	0	0.145715	0	0
TCGA-QG-A5YX-01	0.0111317	0	0.147357	0.0405562	0	0.206713	0	0.0508487	0.0294886	0	0	0.000702171	0	0.138642	0.00949951	0.279147	0	0.0139351	0	0.0719795	0	0
TCGA-CM-6164-01	0.048101	0	0.0383963	0.13607	0	0.0582856	0	0.122786	0.0199731	0	0	0.0457207	0	0.246798	0.112228	0.14116	0	0	0	0.0304813	0	0
TCGA-A6-A567-01	0.119541	0.0231811	0.0534292	0.0944155	0	0.152558	0.00339066	0.0801303	0	0	0.0569987	0	0.01058	0.0521377	0.0348979	0.298402	0	0	0	0.0203373	0	0
TCGA-G4-6320-01	0.197527	0	0	0.148194	0	0.0907902	0	0.122004	0.112449	0	0.0737148	0	0.0406679	0.076367	0.05	0.0161435	0	0	0	0.059003	0.0131393	0
TCGA-F5-6863-01	0.0780525	0	0.0610963	0.0510168	0	0.111684	0	0.0433961	0.0207163	0	0	0.0383783	0	0.333659	0.0359595	0.192374	0	0.0130564	0.0206097	0	0	0
TCGA-AY-A69D-01	0.0864053	0.0632483	0.0580858	0.0467737	0	0.0958472	0.00935901	0.120031	0.0236288	0	0.0674373	0	0.0242864	0.081927	0.0177905	0.17191	0	0.0248876	0	0.108383	0	0
TCGA-AG-3742-01	0	0	0.0377103	0.00947721	0	0.124109	0.00476164	0.0384762	0.0440379	0	0.113537	0	0	0.142198	0.0768976	0.364416	0	0	0.0235684	0.00295844	0	0.0178518
TCGA-AY-A8YK-01	0.0587011	0.049939	0.0968447	0.0484241	0.030439	0.0930688	0	0.0499972	0.0363126	0	0.0964684	0	0.035098	0.0890764	0.0148011	0.244107	0	0.00530797	0	0.0514148	0	0
TCGA-F4-6806-01	0.144784	0	0.0769133	0.184744	0	0.0780174	0	0.10985	0.0679648	0	0	0.0637194	0.025882	0.0774901	0.0273705	0.103756	0.00695331	0	0	0.0325553	0	0
TCGA-CM-6167-01	0.10387	0.0253974	0	0.04266	0	0.130259	0	0.0669489	0.0541196	0	0	0.0427247	0.000511919	0.028145	0.0462417	0.200088	0.0127879	0	0.246246	0	0	0
TCGA-DC-6681-01	0.0589733	0	0.0879623	0.0559659	0	0.222601	0	0.0458038	0.0207545	0	0	0.0216422	0	0.218318	0.0478894	0.184428	0	0	0.0320815	0.00357997	0	0
TCGA-DC-5337-01	0.0104425	0	0.00957093	0.0619362	0	0.255222	0.11775	0.0709239	0	0	0.0560842	0	0.0226009	0.0201685	0.0531619	0.13619	0.0136169	0.0091019	0	0.16323	0	0
TCGA-DC-4745-01	0.0673238	0	0.0315255	0.0460523	0	0.306534	0.00287284	0.0385087	0.0293466	0	0.00069652	0.00235888	0	0.139847	0.0353722	0.244899	0.015569	0.0075611	0	0.0235021	0.00193677	0.00609295
TCGA-CM-6168-01	0.0410799	0.0354278	0	0.0408342	0	0.127664	0	0.0575205	0.0292878	0	0.0106752	0	0	0.140353	0.0538412	0.314962	0	0	0.0854795	0.0296373	0.0147911	0.0184463
TCGA-G4-6314-01	0.0243291	0.00840489	0.0323256	0.0543774	0	0.174862	0	0.0673383	0.0203075	0	0	0.0155708	0.00084524	0.109209	0.0690633	0.3719	0.0177891	0	0.0336781	0	0	0
TCGA-F4-6808-01	0.0454193	0	0.0894806	0.0679862	0	0.134488	0.0855261	0.0534581	0.0144571	0	0.129274	0	0.0340641	0.0717545	0.0193019	0.0462999	0	0.00829368	0	0.195485	0.000358312	0.00435299
TCGA-AZ-4615-01	0.0690419	0	0.00413187	0.353103	0	0.112349	0.0225734	0.0601814	0	0	0	0.075006	0.021291	0.0178476	0.0810171	0.131238	0.00254178	0.00223957	0.0474388	0	0	0
TCGA-AY-6386-01	0	0.00868126	0.0643194	0.0417801	0	0.16642	0.0029873	0.0548815	0.0207209	0	0.0314432	0	0	0.287693	0.0412437	0.116867	0.00218939	0	0	0.159033	0	0.00173985
TCGA-A6-6653-01	0.0135567	0	0.0164068	0.0238788	0	0.165437	0	0.0286664	0.0122042	0	0	0.0674432	0	0.325702	0.0531437	0.152654	0.00526573	0	0	0.131364	0	0.00427737
TCGA-NH-A50V-01	0.0534569	0	0.0497302	0.10689	0	0.0939457	0.00113747	0.0836302	0.101537	0	0	0	0.00811035	0.0645397	0.107588	0.262859	0.00190299	0	0	0.0646723	0	0
TCGA-G4-6311-01	0.175166	0	0	0.0242437	0	0.0483634	0.00959934	0.0260767	0.0459932	0	0.0341809	0	0	0.386698	0.0124872	0.155427	0	0	0	0.0817648	0	0
TCGA-AF-3911-01	0.0567818	0	0.0401741	0.0924707	0	0.132363	0	0.0493325	0.0172492	0	0	0.0143515	0	0.134637	0.0644531	0.325901	0	0	0	0.0324038	0.0311185	0.00876376
TCGA-CI-6622-01	0.0364026	0	0.0936466	0.0500471	0	0.152158	0.00882893	0.0193911	0.0195158	0	0.0231185	0.0230269	0.0538011	0.148884	0.00358486	0.28971	0	0	0	0.077884	0	0
TCGA-NH-A6GC-01	0.00113538	0.0976764	0.199268	0.0817252	0	0.159289	0	0.0214856	0.0827425	0	0	0.0777599	0.0452772	0.109811	0	0.113648	0	0	0	0.0101815	0	0
TCGA-CM-6679-01	0.0226309	0.0293382	0.0483231	0.0750895	0	0.106916	0.0376916	0.0452595	0.0263223	0	0.108797	0	0.0047144	0.13744	0.0424428	0.234515	0	0	0	0.0805202	0	0
TCGA-A6-4105-01	0.0437742	0	0.0170864	0.15256	0	0.0672299	0.0523539	0.090182	0.0187494	0	0.0486901	0	0.0165476	0.0617306	0.0873901	0.261698	0	0	0	0.0712662	0.000267028	0.0104755
TCGA-D5-5538-01	0.0405625	0	0.0241802	0.0374897	0	0.0978904	0.0121814	0.0348425	0.0454708	0	0.0416073	0	0	0.17669	0.0220673	0.291279	0.00646276	0	0	0.151443	0	0.0178324
TCGA-NH-A50U-01	0.00585151	0.0172701	0	0	0	0	0	0.0256713	0.0606556	0	0.0930529	0	0.0054946	0.371737	0.00514244	0.191268	0	0	0	0.223857	0	0
TCGA-D5-6924-01	0.032235	0	0.0478533	0.105574	0	0.0970623	0	0.070117	0.00656838	0	5.91099e-05	0.0140309	0.00190747	0.156938	0.0809811	0.295795	0	0	0.0669321	0	0	0.0239462
TCGA-D5-6931-01	0	0.0410768	0.0304593	0.112092	0	0.157766	0	0.0911579	0.0300922	0	0.0135827	0	0	0	0.0632981	0.291024	0	0	0.0845589	0.0848922	0	0
TCGA-A6-5656-01	0	0.0423979	0.0229865	0.0264716	0	0.129622	0.16644	0	0	0	0.0310654	0	0	0.296815	0.0272145	0.231474	0	0	0.025513	0	0	0
TCGA-EI-6884-01	0.0241928	0	0.101052	0.104072	0	0.169677	0	0.0509498	0.0223783	0	0	0.039769	0.0110084	0.064932	0.0667014	0.239958	0.0207793	0	0.0779318	0	0.00108239	0.00551501
TCGA-A6-6649-01	0.102051	0	0.0300017	0.123553	0	0.123143	0	0.0268483	0.0834495	0	0.0280808	0	0.0774947	0.0263612	0.0584892	0.181578	0.0214902	0	0.0929926	0.0244673	0	0
TCGA-DM-A0X9-01	0	0.0339643	0.0418458	0.287037	0	0.113503	0.0437161	0.160936	0.000145208	0	0	0.0670183	0.00916605	0	0.0695658	0.147127	0.0197728	0	0	0.00620195	0	0
TCGA-F4-6703-01	0.0258911	0	0.00252096	0.100334	0	0.132315	0.0418311	0.0305536	0.0139814	0	0.0516268	0.00622976	0.0461848	0.163483	0.0771684	0.262319	0.00199088	0	0	0.0332491	0	0.0103217
TCGA-G4-6293-01	0	0.030182	0.0797433	0.137421	0	0.287252	0	0.0689705	0.0607047	0	0.00816584	0.0200166	0.0111082	0.0587423	0.0663231	0.142814	0	0.000966502	0.0211901	0.00639933	0	0
TCGA-DM-A28E-01	0.0177483	0	0.137778	0.0526241	0	0.206451	0.00144611	0.218461	0	0	0	0.0214987	0.00857344	0.00945217	0.114916	0.177338	0	0.00533722	0	0.0283768	0	0
TCGA-CK-6747-01	0.135167	0	0.148745	0.0851604	0	0.22934	0	0.0246131	0.0562321	0	0	0.011775	0.00968261	0.03129	0.101966	0.11627	0.0447059	0	0.00505228	0	0	0
TCGA-CK-4947-01	0.0132965	0.00415881	0.0581324	0.180452	0	0.163148	0	0.0434696	0.0761634	0	0.00149378	0	0.0119113	0.066464	0.0611736	0.21154	0.0677255	0	0.0343461	0.000678949	0.00297416	0.00287295
TCGA-G5-6233-01	0.126852	0	0.0496946	0.0437157	0	0.0569537	0.00399758	0.0656608	0.0335229	0	0.00409724	0	0	0.230583	0.00113638	0.304051	0	0.013431	0.0306541	0.0356501	0	0
TCGA-AD-6888-01	0.0234583	0.0424645	0.189348	0.0660664	0	0.142591	0	0	0.0269442	0	0.0411501	0.012622	0.0144518	0.150981	0.00981884	0.0940322	0.0267706	0.0516981	0	0.107603	0	0
TCGA-CK-5914-01	0.0229147	0	0.0160498	0.21774	0	0	0.0373334	0.115372	0	0	0	0.0702274	0.00657019	0.0302123	0.110575	0.219408	0	0	0	0.153598	0	0
TCGA-AZ-4313-01	0.000444725	0	0.000360064	0.227851	0	0.057627	0.0143601	0.0889992	0.0325747	0	0.0259331	0.0150086	0.0227994	0.200399	0.0716901	0.0776488	0	0.00602109	0	0.158283	0	0
TCGA-G4-6588-01	0	0	0.0226988	0.0495203	0	0.0643261	0	0.0379871	0.0257522	0	0	0.0384168	0	0.312096	0.0521843	0.186154	0	0	0	0.18435	0	0.026514
TCGA-G4-6309-01	0.0111984	0.0146469	0.0628116	0.15358	0	0.123905	0	0.166992	0.0481868	0	0	0.0405082	0.00924326	0.0132108	0.0118704	0.22842	0	0.0266056	0	0.0888206	0	0
TCGA-CM-5868-01	0.0091584	0.0581362	0	0.053752	0	0.154837	0	0.0491745	0.11255	0	0	0.104269	0	0.272673	0.0147896	0.164175	0.00441085	0	0	0.00207389	0	0
TCGA-F4-6855-01	0	0.0533169	0	0.0661342	0	0.0817823	0	0.0264262	0.0416399	0	0.0512434	0.00799847	0.083159	0.131773	0.00555429	0.325498	0.00252126	0	0	0.102519	0.0204344	0
TCGA-AD-6964-01	0.00520307	0.0137314	0	0.202771	0	0.0548173	0	0.101453	0.0825235	0	0	0.0590322	0	0.0537741	0.0697674	0.310067	0	0	0.0368367	0	0	0.0100232
TCGA-G4-6295-01	0.0598303	0.00315427	0	0.274446	0	0	0.0463137	0.139242	0	0	0.0414302	0.0175839	0.0438274	0	0.126549	0.187545	0.020125	0	0	0.0390836	0.000871037	0
TCGA-D5-5539-01	0.0657147	0	0	0.019186	0	0.121785	0	0.0382093	0.0055677	0	0.00126449	0.00342835	0	0.384666	0.0450651	0.196135	0	0	0	0.116157	0.00282177	0
TCGA-AH-6903-01	0.0210718	0	0.0836491	0.0852085	0	0.364716	0.0305737	0.0142027	0.0129545	0	0.0326473	0	0.034604	0.0224311	0.00662983	0.139434	0.0242477	0.0176277	0	0.110002	0	0
TCGA-CI-6621-01	0.0291904	0	0.0295858	0.0934871	0	0.0950478	0.0589822	0.0418695	0.0215919	0	0	0.0339657	0.00422176	0.16222	0.0672733	0.283056	0	0	0.0429816	0	0	0.0365268
TCGA-EI-6882-01	0.0195915	0	0.0506435	0.0945059	0	0.251803	0.00948993	0.0265148	0	0	0.0164918	0.0395057	0.0240125	0.0963518	0.0680951	0.213502	0	0	0.00512725	0.0843653	0	0
TCGA-AA-3506-01	0.0245511	0	0.0283053	0.148134	0	0.0700469	0	0.0391239	0.0460154	0	0.045523	0	0.0447414	0.144091	0.0448432	0.216531	0.00193558	0	0	0.146158	0	0
TCGA-A6-5661-01	0.0454617	0	0.0329329	0.100205	0	0.210701	0	0.103907	0.000917759	0	0.00706576	0	0	0.0516427	0.0266021	0.261872	0	0.0122053	0	0.128418	0	0.0180688
TCGA-RU-A8FL-01	0	0.061674	0.00181854	0.125433	0	0.0700346	0.0562787	0.0215483	0.0719922	0	0.0412003	0.0405222	0.0584877	0.301592	0.0233089	0.0459454	0.0168388	0	0	0.0461755	0.01715	0
TCGA-5M-AATE-01	0.0739235	0	0.149533	0.0733469	0	0.169878	0	0.0530817	0.0114733	0	0.0452411	0	0.00657779	0.0919647	0.0186948	0.255939	0	0.00145957	0	0.0488873	0	0
TCGA-A6-6648-01	0.010654	0	0.0823252	0.131186	0	0.205333	0.011999	0.00392796	0.00807138	0	0	0.0170293	0.0145061	0.0314749	0.0547165	0.308067	0.0213668	0	0.0471013	0.0522402	0	0
TCGA-A6-5662-01	0.0366917	0.00303574	0	0.0776177	0	0.129994	0.0505863	0.00217961	0.0166391	0	0.0690991	0	0.0822404	0.00289215	0	0.416015	0.0637032	0	0	0.00626976	0.0430362	0
TCGA-D5-6539-01	0.0109435	0	0.129058	0.0757021	0	0.155761	0	0.0171937	0.0307514	0	0	0.0558441	0.0167883	0	0.0364841	0.353663	0.0427439	0.0109004	0.0641665	0	0	0
TCGA-G4-6299-01	0.072816	0	0.0163517	0.274549	0	0	0	0.08739	0.0331326	0	0	0.0465963	0.0201519	0.0955982	0.0557702	0.263713	0.0211586	0	0	0.0106068	0	0.0021657
TCGA-AZ-5403-01	0.00165219	0.0428884	0.00547359	0.0429232	0	0.0757741	0.00443702	0.0164334	0.0412177	0	0.0589775	0.0257502	0	0.275397	0.0196405	0.267633	0.0214859	0	0	0.0866908	0	0.0136251
TCGA-AD-5900-01	0.0899401	0	0.0120887	0.216953	0	0.0603555	0	0.08744	0.0401453	0	0	0.054138	0.00184318	0.09402	0.0839314	0.22134	0	0	0.0378046	0	0	0
TCGA-D5-6898-01	0.0269918	0	0.00892122	0.0701756	0	0.115929	0.000697701	0.0353491	0.0512678	0	0.0387545	0	0.00606355	0.402158	0.0457254	0.153928	0	0	0	0.0432656	0	0.000773327
TCGA-DM-A1D7-01	0.0499945	0	0.122939	0.124906	0	0.148278	0.0289214	0.0946855	0.050749	0	0	0.0317867	0.0226407	0.0541995	0.0376615	0.221686	0.00126171	0.00368955	0.00322864	0.00337252	0	0
TCGA-DC-6156-01	0.0349204	0	0.0087694	0.240849	0	0.0409998	0	0.0279465	0.0222635	0	0.0212005	0	0.000838082	0.161586	0.0502742	0.364646	0.00286944	0	0	0.0179049	0	0.00493253
TCGA-AA-A02Y-01	0	0.00547009	0.0280541	0.299388	0	0.1153	0	0.143987	0.0467904	0	0	0.0866653	0.0108181	0.00997187	0.133545	0.0533898	0.00201293	0.0024701	0	0.0621371	0	0
TCGA-CM-6676-01	0.0359455	0.0128551	0.0137275	0.0340899	0	0.0717335	0.0493551	0.0182526	0.0277188	0	0.122568	0	0	0.3418	0.0162052	0.115092	0.025808	0	0	0.11485	0	0
TCGA-CA-5797-01	0.0455849	0	0.0588097	0.116099	0	0.0578546	0	0.055568	0.0327234	0	0	0.0428294	0	0.200857	0.139744	0.161223	0.00530471	0	0.0834024	0	0	0
TCGA-AA-3496-01	0.0106091	0.016928	0.0283606	0.127771	0	0.0441089	0.125681	0.0103464	0.0120026	0	0.0544087	0	0.0386672	0	0.106516	0.372697	0.0127497	0	0	0.0391543	0	0
TCGA-NH-A8F7-01	0.00669764	0.0085489	0	0.0471442	0.0559942	0	0.0491276	0.0356274	0.026359	0	0.0969966	0	0.0802476	0.268641	0.00847124	0.00301247	0	0	0	0.301885	0	0.0112468
TCGA-EF-5830-01	0.000406491	0	0	0.178857	0	0.0657292	0.00464106	0	0.00635822	0	0	0.141553	0	0.132912	0.0335784	0.358479	0.0012082	0	0.0762775	0	0	0
TCGA-G5-6641-01	0.0792565	0	0.289903	0.0961542	0	0.139065	0	0.141117	0	0	0	0.0593467	0.00933626	0.0579538	0.0251639	0.102703	0	0	0	0	0	0
TCGA-CM-4743-01	0	0.0944366	0.00544985	0.0865993	0.0230338	0	0.114855	0.0439562	0	0	0	0.198749	0.0181694	0.011949	0.176296	0.064795	0.0192138	0.0138652	0.128632	0	0	0
TCGA-AA-3662-01	0.0145181	0.0583176	0.0567205	0.0826791	0.0387094	0	0.0331012	0.0239282	0	0	0.0631866	0.0189124	0.047046	0.0138556	0.0579508	0.338396	0.00125313	0	0	0.145757	0	0.00566882
TCGA-A6-3809-01	0.00909348	0	0.0106097	0.0335792	0	0.206999	0.043622	0.0501841	0	0	0	0.0246983	0	0.0757215	0.0771633	0.212478	0.0151246	0	0	0.200359	0.00208943	0.0382789
TCGA-AF-6136-01	0.141835	0	0.0516619	0.0851654	0	0.188068	0	0.084628	0.0226728	0	0.00720821	0.0132746	0.0301196	0.0416404	0.0307816	0.155008	0.0615875	0	0.0853985	0.000950527	0	0
TCGA-CM-4747-01	0.0468708	0	0.00847123	0.0880209	0	0.113991	0	0.0647587	0.044268	0	0	0.00407171	0	0.250959	0.0410721	0.307518	0	0	0	0.0299994	0	0
TCGA-F5-6813-01	0.0476923	0	0.024141	0.124306	0	0.127848	0	0.0695062	0.0260792	0	0	0.0347339	0	0.288801	0.092045	0.153186	0	0	0.00928716	0.00237367	0	0
TCGA-A6-5666-01	0.0342539	0	0.0536999	0.0144376	0	0.128658	0	0.00515681	0	0	0.0545858	0	0.016799	0.296146	0.0695745	0.193162	0	0	0	0.0854281	0	0.0480988
TCGA-CM-6171-01	0.0402853	0	0.027359	0.0619227	0	0.163022	0.00425919	0.0243378	0	0	0	0.0468946	0	0.0647108	0.0710703	0.242733	0	0	0	0.155035	0	0.098371
TCGA-D5-6538-01	0.0224468	0.0426977	0.108964	0.0141859	0.0739088	0	0	0.0570151	0	0	0.125761	0	0.0110035	0.0476722	0	0.395422	0	0	0	0.100924	0	0
TCGA-AF-6655-01	0.0549975	0	0.0794626	0.0173767	0	0.114436	0	0.0600921	0.0289485	0	0.000121326	0.0139265	0.0203693	0.150799	0.00941691	0.257099	0	0.0620764	0	0.104498	0	0.02638
TCGA-AF-A56L-01	0.0568918	0	0.103159	0.0800091	0	0	0	0.129848	0.0660532	0	0	0.0579774	0	0.118016	0.0753982	0.246692	0	0	0.0659552	0	0	0
TCGA-A6-2675-01	0.0475021	0	0.0358119	0.0569416	0	0.0404548	0	0.0601067	0.0813031	0	0.0325481	0	0.0394668	0.184703	0.0566969	0.255807	0.00167686	0	0	0.106981	0	0
TCGA-G4-6298-01	0.0166015	0.0807868	0	0.0272461	0.0219762	0.0103476	0.0509264	0.0100176	0.0398042	0	0.0721606	0.0109311	0.0353243	0.192958	0	0.16534	0.00522211	0	0	0.252625	0.00773258	0
TCGA-A6-6650-01	0.0833241	0	0.119406	0	0	0.306072	0.0355929	0.00225127	0	0	0.0584812	0	0.0143924	0.0236824	0.0678927	0.22355	0	0.01039	0	0.0549657	0	0
TCGA-AM-5820-01	0	0.0294268	0	0.0314363	0	0.096441	0	0.0103378	0.00746106	0	0.00162368	0.0110847	0.00439876	0.11489	0.0335421	0.537705	0	0.0440529	0	0.0670436	0	0.0105557
TCGA-AA-3663-01	0.0341989	0	0.0193366	0.0639405	0	0.149477	0	0.0569351	0.0115997	0	0	0.0432968	0.0128169	0.113266	0.0634656	0.288281	0.00980308	0	0	0.125483	0	0.00810044
TCGA-A6-6654-01	0.0238245	0	0.00300747	0.0751286	0	0.0702611	0	0.050612	0.0584715	0	0	0.0167825	0	0.304696	0.0636879	0.258615	0	0	0	0.0749139	0	0
TCGA-CM-5349-01	0.0559233	0.0405567	0	0.0112146	0	0.0223487	0	0.00146736	0.00832483	0	0.026583	0	0	0.676288	0.0456133	0.11168	0	0	0	0	0	0
TCGA-EI-6507-01	0.0249647	0	0.0196041	0.196919	0	0.0506777	0.009331	0.0438549	0.00614982	0	0.0292612	0.00953177	0.0326497	0.200585	0.0413364	0.164555	0	0	0	0.128863	0	0.0417163
TCGA-AA-3509-01	0.0354721	0	0.0612727	0.0871917	0	0.0930906	0.0535649	0.0550809	0.0173848	0	0.0290069	0	0.0481077	0.100966	0.0807581	0.301784	0	0	0.00938928	0.0269302	0	0
TCGA-AH-6549-01	0.0612383	0	0.0176378	0.0477074	0	0.262667	0.0230842	0.0504238	0.0293905	0	0.0243416	0	0.0788712	0.0326192	0.0862154	0.244108	0	0.00592565	0	0.03577	0	0
TCGA-EI-6508-01	0.0177224	0	0.115321	0.0844782	0	0.175321	0	0.0404317	0.0545785	0	0	0.0550305	0.017969	0.027041	0.0611064	0.307629	0.0168957	0	0.0264756	0	0	0
TCGA-WS-AB45-01	0.0529599	0	0.0256334	0.0134729	0	0.121375	0.0289138	0	0	0	0.0522662	0	0.0713943	0.0654201	0.018629	0.351087	0	0	0	0.059923	0.00343207	0.135493
TCGA-AH-6897-01	0.0162269	0	0.0726354	0.100465	0	0.158875	0.0667853	0.0779828	0.0163371	0	0.102449	0	0.0244314	0.0393562	0.0259716	0.149098	0	0.0388584	0	0.110528	0	0
TCGA-AD-6548-01	0.0373398	0	0.0668772	0.130567	0	0.0611977	0.0287874	0.0863087	0.00866166	0	0	0.0333601	0.000823179	0.164641	0.102122	0.237182	0.00262184	0	0	0.0325536	0	0.00695604
TCGA-AF-4110-01	0.00389811	0.00717285	0.0981521	0.137121	0	0.0341115	0.00406185	0.0666162	0.0600934	0	0.00836028	0.0178779	0.00883101	0.171758	0.0475583	0.244087	0	0	0	0.0819447	0	0.0083553
TCGA-DC-6682-01	0.0943029	0	0.00950765	0.165434	0	0.103984	0.0011194	0.0860436	0.0665685	0	0	0.0852442	0	0.184424	0.0535251	0.139099	0.00403256	0	0.00671504	0	0	0
TCGA-D5-6926-01	0.00329577	0	0.0614832	0.0611027	0	0.0663446	0	0.0306003	0.0345232	0	0	0.024142	0.0257713	0.296783	0.141283	0.193518	0	0	0	0.0376938	0	0.0234594
TCGA-A6-6138-01	0.0378327	0	0.0022989	0.155682	0	0.0555561	0.0307615	0.0741251	0.0402649	0	0	0.0248446	0.00406191	0.125325	0.115231	0.302561	0.00877647	0	0.0180629	0	0	0.00461532
TCGA-AA-A02K-01	0.116081	0	0.153518	0.123335	0	0	0	0.000522572	0.0665759	0	0.0425585	0.00254045	0.00313906	0.234462	0.00178496	0.19868	0	0.00582436	0	0.019267	0	0.0317115
TCGA-A6-2685-01	0.059468	0	0.0285751	0.0371552	0	0.103866	0	0.0721781	0.0172656	0	0	0.0236594	0.00904696	0.119111	0.0283031	0.394971	0.00399205	0	0.0244838	0.034127	0.0264921	0.0173057
TCGA-DM-A1HA-01	0	0.00199406	0	0.437706	0	0	0	0.161143	0.037076	0	0	0.0991179	0.0337074	0.0361411	0.0793595	0.0633154	0.00831132	0	0	0.041763	0.00036583	0
TCGA-AA-3713-01	0.161137	0	0.112854	0.122348	0	0.210832	0.0158662	0.0496945	0.0134486	0	0.0165255	0.0216399	0	0.0305704	0.0537016	0.182795	0	0	0.00155218	0.00615568	0.000879567	0
TCGA-G4-6627-01	0.102135	0.0382775	0.0166671	0.146747	0	0.191907	0	0.0707422	0.0284012	0	0	0.0118261	0	0.0224225	0.0626609	0.267139	0	0.00294076	0.0112929	0.0258654	0.000931119	4.43824e-05
TCGA-AA-3502-01	0.00692434	0.0370855	0.0300389	0.219544	0	0.164363	0	0.0637624	0.0538267	0	0	0	0.040479	0	0.00267636	0.264699	0.0221441	0	0	0.0944567	0	0
TCGA-AA-A01X-01	0.141195	0.0294759	0.030694	0.117061	0	0.204876	0	0.037515	0.0183503	0	0.0347806	0	0.0359369	0.056513	0.041511	0.0995286	0.0844876	0	0	0.0680745	0	0
TCGA-CK-5913-01	0.0325606	0	0.00120239	0.0572713	0	0.100949	0.00203778	0.121631	0.0359714	0	0.00436302	0.0419283	0	0.125276	0.100446	0.252626	0.0279163	0.00493585	0	0.0395462	0	0.0513403
TCGA-4N-A93T-01	0.130525	0.0283613	0.225672	0.126007	0	0.0846147	0	0.203032	0.0256039	0	0	0.0378383	0.0248736	0.0110208	0.00661183	0.0583303	0	0.0174895	0	0.0200195	0	0
TCGA-QG-A5YV-01	0.0122465	0.0466673	0.0757942	0.150923	0	0.0939551	0.00596708	0.0174614	0.0708348	0	0.11866	0.0226649	0.0764049	0.102488	0.00539184	0.146544	0.0096097	0	0	0.0443874	0	0
TCGA-G4-6321-01	0.136482	0	0	0.317411	0	0.133327	0	0.147245	0.00719217	0	0.00663262	0.0569104	0.0333763	0.0459715	0.0106475	0.0636402	0.0104209	0.00943597	0.0212228	0	8.48355e-05	0
TCGA-EI-6513-01	0.041727	0	0.0398556	0.118126	0	0.0913722	0	0.151809	0.0038283	0	0	0.0583409	0	0.114277	0.0834265	0.275099	0	0	0.0174192	0	0	0.00471892
TCGA-D5-6536-01	0	0	0	0	0	0.0698687	0	0	0.00803756	0	0	0.0131943	0	0.380316	0.00198443	0.208783	0	0	0	0.250601	0	0.0672157
TCGA-A6-6140-01	0.0674955	0	0.0516144	0.166592	0	0.183897	0	0.12632	0.0386069	0	0	0.027616	0.0188104	0.0909131	0.0304574	0.141147	0	0.00388766	0	0.0348095	0	0.0178334
TCGA-A6-A566-01	0.00611685	0.0129924	0.00450085	0.0372033	0	0.0571735	0	0.0328914	0.0471996	0	0.0592167	0	0	0.322533	0	0.318886	0.00394888	0	0	0.0973372	0	0
TCGA-AD-6963-01	0.032308	0	0.0262927	0.303743	0	0.0180017	0.0964132	0.0806764	0.00649719	0	0.0185905	0.0103575	0.0192633	0.0734021	0.100737	0.0703805	0.0182937	0	0	0.0939954	0	0.0310476
TCGA-D5-5541-01	0.062683	0	0.0263684	0.0524023	0	0	0.0184783	0.0649362	0.0485318	0.000828906	0.017952	0	0	0.414824	0.0609353	0.154488	0.00822364	0	0	0.0693481	0	0
TCGA-EI-6506-01	0	0.0234654	0.0607523	0.0656353	0	0.187125	0	0.0396844	0.0460695	0	0	0.0497583	0.0241337	0.0419398	0.0320365	0.32153	0	0.0144369	0.0873942	0.006039	0	0
TCGA-AM-5821-01	0.0463726	0	0.040297	0.22493	0	0.0105263	0.042155	0.0366522	0	0	0	0.0673882	0.0140998	0.0239038	0.208246	0.145128	0	0	0	0.122459	0	0.0178428
TCGA-A6-6652-01	0	0	0	0.0721216	0	0.0925892	0	0.0691078	0.0517485	0	0.0202355	0.00767619	0	0.543678	0.00424998	0.0671176	0	0	0	0.0714755	0	0
TCGA-DM-A282-01	0	0.0549846	0	0.0923502	0	0.183317	0	0.0651101	0.0818582	0	0	0.0790018	0.0429083	0.104037	0.0397527	0.233088	0.0118328	0	0.0117597	0	0	0
TCGA-AD-6901-01	0	0.00678249	0.0221935	0.107925	0	0.114508	0	0.0506703	0.0427866	0	0	0.0464861	0.00496154	0.194801	0.107152	0.263185	0.00204191	0	0.0365067	0	0	0
TCGA-CM-6161-01	0.0301044	0	0.0255188	0.109521	0	0.240987	0.0170998	0.0877347	0.0316495	0.0073269	0	0.0054853	0	0.0550317	0.0234381	0.288886	0.0465823	0	0.0159688	0	0.014666	0
TCGA-CK-6748-01	3.55462e-05	0.00407484	0	0.0210499	0	0.00952473	0.00291445	0.0116014	0.0360183	0	0.0640146	0	0	0.577841	0	0.161897	0	0	0	0.111028	0	0
TCGA-AZ-4684-01	0.0068714	0.00661998	0.0385868	0.0908935	0	0.236603	0	0.0506724	0.0316865	0	0.0152505	0	0.0218072	0.114164	0.0566915	0.229107	0.00113554	0.0131212	0	0.0752129	0	0.0115773
TCGA-AU-6004-01	0.07492	0	0.00800715	0.0525752	0	0.112569	0.00662593	0.0348387	0.0460296	0	0.0534497	0	0	0.242546	0.0469403	0.276535	0.001549	0	0	0.0434142	0	0
TCGA-DC-6683-01	0.0891381	0	0.00305857	0.0210792	0	0.144216	0	0.0791032	0.0329674	0	0.0034875	0.00509775	0	0.267579	0.065812	0.269076	0	0	0.019385	0	0	0
TCGA-G4-6310-01	0.0128441	0.0794819	0	0.03338	0	0.0850786	0.0270754	0	0.0183367	0	0.14628	0	0	0.216664	0.0185665	0.263168	0	0	0	0.0539695	0.0451557	0
TCGA-CA-5255-01	0.154078	0	0.0446351	0.117337	0	0.12992	0	0.0641692	0.0457571	0	0	0.0371007	0.00621648	0.0269331	0.10502	0.121401	0.0134774	0.0642249	0.0558814	0.01385	0	0
TCGA-NH-A6GA-01	0.0281071	0.00187844	0.0618889	0.185136	0	0.0936931	0.0148156	0.0266861	0.0739184	0	0.0421763	0.0275621	0.0434045	0.0429291	0.0425819	0.205505	0.0661387	0	0	0.0435786	0	0
TCGA-AA-3655-01	0.00537403	0.0139029	0.0468419	0.144769	0	0.112191	0.00321457	0.00521261	0.0876299	0	0	0.015131	0.0473298	0.171321	0.0463826	0.201886	0.00233182	0.0121492	0	0.0828402	0.0014922	0
TCGA-CM-5863-01	0.0459242	0	0.0157824	0.0915445	0	0.212773	0	0	0.00785523	0	0.0586569	0	0.0707146	0.0435382	0.0700669	0.267905	0.0143635	0	0	0.100876	0	0
TCGA-G4-6304-01	0	0.0353473	0	0.153469	0.0129997	0	0.0556472	0.0166782	0	0	0.0925134	0.00329482	0.0296414	0.0889276	0.189331	0.228583	0.0110363	0	0	0.0801721	0.00235859	0
TCGA-DC-6155-01	0.0251413	0.0776473	0.0569308	0.0779689	0.0131458	0.039701	0	0.0443264	0.053452	0	0.000679654	0.0404745	0	0.2942	0.0247451	0.124971	0.00652084	0	0	0.10659	0	0.0135052
TCGA-BM-6198-01	0.0768559	0	0.0868868	0.0789277	0	0.169068	0.0500903	0.0707481	0	0	0.040871	0.0170557	0	0.107527	0.042593	0.161626	0	0	0	0.0905739	0	0.00717619
TCGA-DY-A1DG-01	0	0.0528545	0.0446942	0.126953	0.0708982	0.0393812	0	0.0104142	0.0686386	0	0	0.0753178	0	0.272273	0.106486	0.11798	0	0.0141101	0	0	0	0
TCGA-DC-4749-01	0.0208938	0	0.0855342	0.0577737	0	0.112681	0.0413318	0.0922506	0.0465659	0	0.0176803	0	0.00773832	0.150188	0.0294928	0.214936	0.00658226	0.00988199	0	0.10647	0	0
TCGA-A6-5657-01	0.380282	0	0	0.118902	0	0.107957	0	0.134668	0.0364066	0	0	0.0384254	0	0.0430711	0.051579	0.0734515	0	0	0.0107236	0	0.0045336	0
TCGA-A6-2672-01	0	0.0105355	0.0413848	0.0771492	0	0.311101	0.0301438	0.0324988	0	0	0.038537	0.00636106	0.00529212	0.07026	0.0932961	0.180677	0	0.0650483	0	0.00554196	0	0.0321736
TCGA-D5-6930-01	0.116283	0	0	0.124698	0	0.17603	0.0196539	0.0606519	0.0230953	0	0.0298775	0.0173012	0.0368707	0.124342	0.0974991	0.0725965	0.00635332	0	0	0.094748	0	0
TCGA-F4-6805-01	0.0247737	0.0177286	0.00775957	0.0702847	0	0.167108	0	0.0538937	0.0956999	0	0	0.0903028	0.0502686	0.00512957	0.030103	0.216269	0.0786101	0.0113243	0	0.0772376	0.00350681	0
TCGA-DM-A28M-01	0	0	0	0.118908	0	0.238653	0.0351154	0.0974775	0.104842	0	0	0.0203949	0.0268056	0	0.00709098	0.0881147	0.0267491	0.0111695	0	0.221949	0.00273001	0
TCGA-QL-A97D-01	0.0137174	0.0459645	0.0377509	0.24062	0	0.165466	0.0178053	0.0924722	0.0121723	0	0.0448221	0	0.0215917	0	0.0626075	0.153835	0.000142147	0.00263713	0	0.0883963	0	0
TCGA-CM-5860-01	0.0214468	0.00966495	0	0.10178	0	0.0770301	0.0029878	0.0759205	0.0515635	0	0	0	0.0202703	0.181968	0.0439341	0.253878	0.0159774	0	0	0.143579	0	0
TCGA-SS-A7HO-01	0	0.0206761	0.0162405	0.091674	0	0.0873015	0	0.069764	0.0170852	0	0.0767099	0	0.0815045	0	0.00909909	0.352398	0	0	0	0.177547	0	0
TCGA-D5-6537-01	0	0.0188007	0.0157958	0.184288	0	0.0796919	0.0113441	0.0817801	0	0	0	0.032455	0.032051	0.0788513	0.0773778	0.131804	0	0.0288428	0	0.133447	0	0.093471
TCGA-AA-3495-01	0	0.0117902	0.148348	0.137346	0	0.115085	0	0.0936391	0.0455645	0	0	0.0526592	0.0125222	0.0538109	0.0556233	0.228727	0.0038881	0	0.0409961	0	0	0
TCGA-CA-5254-01	0.0283307	0.0269321	0.0671592	0.115984	0	0.111909	0	0.0531456	0.114417	0	0	0.038283	0.0464594	0.207503	0.019119	0.0939939	0	0	0	0.0767638	0	0
TCGA-AD-A5EK-01	0.00899561	0.00613368	0	0.148746	0	0.248374	0	0.0332667	0.0445311	0	0	0.0365583	0.0541536	0.127261	0.00509304	0.208996	0	0.00503045	0	0.0728603	0	0
TCGA-G5-6235-01	0.0893655	0.163465	0.0285999	0.200451	0	0.0261264	0	0.203376	0	0	0	0.0136392	0.00758432	0.0647241	0.110271	0.0461146	0	0.0151608	0	0.0311221	0	0
TCGA-CA-6718-01	0.0755856	0	0.0498977	0.129714	0	0.103514	0	0.119659	0.00280424	0	0.0428388	0.0501639	0	0.0477083	0.157011	0.204485	0.00310743	0	0.00966534	0	0	0.00384548
TCGA-AY-5543-01	0.0464298	0	0.0150633	0.1508	0	0.143196	0.0419916	0.112185	0.00310524	0	0	0.0110657	0	0.0944079	0.0726345	0.178843	0.000267846	0	0	0.130009	0	0
TCGA-CK-4952-01	0	0	0.0253619	0.00168868	0	0.18436	0	0.00490703	0	0	0	0.022611	0.00907262	0.19878	0.0229188	0.253644	0	0.0109491	0	0.131611	0.0207866	0.113309
TCGA-F4-6807-01	0.0531399	0	0.0055361	0.239696	0	0.0971011	0.0104245	0.0821653	0.0133072	0	0	0	0.0355008	0.069979	0.128258	0.205883	0.0222413	0	0	0.0367677	0	0
TCGA-A6-6781-01	0.0556781	0	0.00440425	0.0487181	0	0.197394	0	0.0154507	0	0	0.0184362	0.0163258	0.0260058	0.138169	0.0559737	0.255429	0	0	0	0.101681	0	0.0663341
TCGA-AU-3779-01	0.0243618	0.0101224	0.0184707	0.0667963	0	0.129767	0	0.0362153	0.133897	0	0.0600169	0	0.0281802	0.207113	0.0214826	0.10201	0	0	0	0.161567	0	0
TCGA-EI-6514-01	0.00595452	0	0.00716962	0.0117107	0	0.149399	0	0.0144449	0.0236181	0	0	0.0465577	0	0.404903	0.029298	0.289617	0	0	0.014353	0.00297461	0	0
TCGA-DM-A1D4-01	0	0.0143464	0.0993629	0.141266	0	0.184576	0.00283571	0.215288	0.0445661	0	0	0.113205	0.00652711	0.0649676	0.0652886	0.0406682	0.0060831	0	0	0.00102014	0	0
TCGA-AF-2693-01	0.040923	0	0.0279371	0.112736	0	0.272541	0	0.0667655	0.0368322	0	0	0.00234551	0.0307672	0.0505849	0.0510279	0.22542	0.0179184	0.0179077	0	0.0443886	0	0.00190425
TCGA-AF-A56N-01	0.0343803	0	0.13274	0.0456653	0	0.194939	0.0285794	0.0251532	0.0866816	0	0	0.0140945	0.0408046	0.201644	0.0148525	0.169462	0.00247036	0	0	0.00853374	0	0
TCGA-DM-A1D0-01	0	0.029548	0	0.00973458	0.0424365	0	0	0.0241463	0.00498994	0.00012276	0.0327028	0	0	0.601434	0.00355811	0.163778	0	0	0	0.0875497	0	0
TCGA-CM-6675-01	0	0.00643042	0.0863978	0.0895894	0	0.104497	0.0441931	0.0997932	0.0608233	0	0.016433	0.00907487	0.000411567	0.0626196	0.0746124	0.289139	0.0168349	0	0	0.0391502	0	0
TCGA-AF-A56K-01	0.0682258	0	0.0854468	0.0928835	0	0.109946	0	0.114676	0.0109527	0	0.0317121	0.0461851	0.037264	0.132405	0.0282304	0.214638	0	0.00602304	0.0122879	0.00912258	0	0
TCGA-AY-6197-01	0.042122	0	0.0560979	0.0694973	0	0.129117	0.0448983	0.0315162	0.0414186	0	0.0553462	0	0	0.151313	0.0300373	0.171732	0	0	0	0.163041	0	0.0138643
TCGA-F5-6571-01	0.0230247	0	0.0233694	0.104833	0	0.192018	0.000581442	0.0308648	0.0570676	0	0.019115	0.00459637	0.00634689	0.137461	0.0406986	0.28051	0.0375561	0.0123505	0.0296066	0	0	0
TCGA-DM-A28K-01	0	0.0139561	0	0.0827364	0	0.0658303	0	0.0508877	0.00957514	0	0	0.0586509	0	0.282337	0.0517148	0.302887	0	0	0	0.0814251	0	0
TCGA-G4-6307-01	0.252227	0	0.0914856	0.114596	0	0.112232	0	0.0564187	0.0376027	0	0	0.0639201	0	0.0783594	0.0191988	0.163002	0	0	0.0109573	0	0	0
TCGA-CM-5861-01	0.0152174	0	0	0.279811	0	0.0322536	0	0.0931497	0.00639519	0	0.00276186	0.0689144	0.0229035	0.192649	0.187956	0.0459912	0.00167274	0	0	0.0441403	0	0.00618377
TCGA-CA-5796-01	0.06196	0	0.117407	0.0857197	0	0.337881	0	0.00746889	0.0962035	0	0	0.0290858	0.00882894	0.0258662	0.0100108	0.181274	0.0168747	0	0	0.0214199	0	0
TCGA-D5-6928-01	0.0142957	0.0538812	0	0.280877	0	0.00276068	0.0161349	0.135604	0.0600903	0	0.00890656	0.0310437	0.00483698	0.0541792	0.0938978	0.216869	0.00400191	0	0	0.00905797	0	0.0135628
TCGA-AA-3685-01	0.0187964	0.00563027	0.03828	0.145717	0	0.139089	0.0654452	0.0933097	0.0160216	0	0.0108295	0.00668904	0.0150628	0.0151777	0.138935	0.238562	0.0155523	0	0.000760867	0.00848062	0.0276607	0
TCGA-CI-6623-01	0.00912056	0	0.0329609	0.112264	0	0.0600576	0.133518	0.0148539	0.00551498	0	0.0196413	0	0.0640943	0.178512	0.00799466	0.118861	0	0	0	0.0655719	0	0.177035
TCGA-A6-5664-01	0.0619615	0	0.0158614	0.165648	0	0.132721	0	0.0498004	0.012147	0	0.0141463	0.00560773	0.0562068	0.00714961	0.0211139	0.399804	0	0.0202513	0.0341879	0	0	0.00339326
TCGA-AZ-5407-01	0.016077	0	0.097533	0.136424	0	0.324606	0	0.0833517	0.11234	0	0	0.00847956	0.00469396	0.0155069	0.0203278	0.129062	0.0214057	0	0.0269778	0.00268895	0.000524953	0
TCGA-AY-6196-01	0.0178238	0.0541432	0.0295443	0.11892	0	0.147566	0	0.102343	0.0277229	0	0	0.0219815	0.0675538	0.0432466	0.0572476	0.28398	0.00727713	0	0	0.0187959	0	0.00185493
TCGA-D5-6920-01	0	0.023547	0.0519618	0.0599375	0	0.214924	0.00882036	0.0929517	0.0385916	0	0.0144434	0	0.00918502	0.103047	0.028555	0.258487	0	0.0066123	0	0.0610949	0.0119316	0.0159103
TCGA-F4-6461-01	0.423363	0	0	0.0526237	0	0.152892	0	0.0262287	0.0709262	0	0	0.0352941	0	0.0695171	0.0388008	0.108219	0	0	0	0.0221347	0	0
TCGA-D5-6540-01	0.00751181	0	0.0157034	0.119113	0	0.0135389	0	0.0704747	0.00675291	0	0	0.0448879	0	0.36165	0.0576882	0.109208	0	0	0	0.150124	0	0.0433473
TCGA-G4-6297-01	0.0451345	0.0296802	0.00917957	0.166039	0	0.0534228	0	0.0705389	0.0240774	0	0	0	0.0551488	0.0864068	0.0799055	0.282592	0.00687722	0.00162864	0	0.0893687	0	0
TCGA-CA-5256-01	0	0.0406463	0.01188	0.198349	0	0.139252	0.0730665	0.082828	0.0175979	0	0	0.0338677	0.0056864	0.0246635	0.0563569	0.252239	0.0403231	0	0.023243	0	0	0
TCGA-A6-6142-01	0.0591686	0	0.022733	0.0224943	0	0.0452149	0	0.0247144	0.0538735	0	0.119161	0	0	0.280824	0.0146107	0.107431	0	0	0	0.231899	0	0.0178747
TCGA-AG-3591-01	0.0118581	0.0425871	0.0199596	0.114634	0	0.230018	0	0.0228076	0.00864129	0	0.0129943	0	0.0475414	0.0127206	0.00329367	0.212249	0.0247335	0	0	0.153047	0.0829151	0
TCGA-AG-4022-01	0.0832913	0	0.0130821	0.0744244	0	0.139326	0	0.0679516	0.00192676	0	0.0117702	0.00988721	0.0118541	0.117425	0.118987	0.288441	0.0272968	0	0.0333732	0	0.000963681	0
TCGA-A6-6141-01	0.028961	0.0381488	0.014959	0.271917	0	0.0759876	0	0.0996115	0.135004	0	0	0.0244024	0.0274941	0.0541341	0.0912731	0.0810972	0.0275737	0	0.0294366	0	0	0
TCGA-G4-6306-01	0	0.0606653	0.0682114	0.325606	0	0	0	0.185048	0.0757697	0	0	0.0970125	0.0187673	0.0466931	0.0636234	0.0308545	0.0075089	0	0.0202402	0	0	0
TCGA-AG-3731-01	0.0737223	0	0.00397079	0.113574	0	0.150243	0	0.0726129	0.015769	0	0	0.0612787	0.0107095	0.070664	0.135416	0.231535	0	0	0.0366573	0	0	0.0238472
TCGA-D5-6922-01	0.00885205	0.00474849	0.0347333	0.0900072	0	0.0500793	0	0.0281172	0.0754099	0	0	0.0193501	0	0.148719	0.102778	0.357314	0	0	0.0752739	0	0	0.00461764
TCGA-EI-6917-01	0.0244497	0	0.0159721	0.0613312	0	0.0515705	0.0077017	0.0921889	0.0361747	0	0.0708758	0.00785007	0	0.173684	0.0867099	0.330275	0.0168199	0	0	0.0229757	0	0.00142092
TCGA-DM-A288-01	0	0.0375219	0.0341716	0.00424354	0.00943834	0	0	0.0393821	0.0545745	0	0.0537198	0	0	0.525874	0	0.078102	0	0	0	0.162972	0	0
TCGA-DY-A1DE-01	0.0555404	0	0.00529002	0.0806153	0	0.0279579	0	0.0794384	0.0393506	0	0	0.0466408	0	0.368303	0.0654981	0.220335	0	0	0.0110299	0	0	0
TCGA-AH-6644-01	0.0548949	0	0	0.103202	0	0.0954042	0.0224338	0.0539017	0.0336751	0	0.017743	0	0	0.139771	0.0481969	0.311688	0	0	0.062656	0.0440693	0	0.0123638
TCGA-DM-A1HB-01	0	0.00859235	0.0203795	0.0308156	0	0.107643	0	0.0429655	0.0497605	0	0	0.0339658	0	0.225194	0.0169624	0.0789765	0.0103873	0	0	0.373173	0	0.00118479
TCGA-A6-2682-01	0.00518316	0.0170353	0.0171123	0.0161221	0.031378	0	0.0532677	0	0.0302325	0	0.102633	0	0	0.29406	0	0.0830238	0.00489618	0	0	0.321249	0	0.0238071
TCGA-F5-6861-01	0.0471237	0	0.0459833	0.0885594	0	0.0832603	0	0.0579116	0.0232618	0	0	0.0374028	0	0.348394	0.048089	0.205463	0	0	0	0.0145516	0	0
TCGA-F5-6814-01	0.0581934	0	0.0376543	0.212179	0	0	0.0236362	0.0884394	0.0509904	0	0.0151369	0.0137214	0	0.10133	0.143861	0.223084	0.00274642	0	0	0.0290279	0	0
TCGA-EI-6511-01	0.0137951	0.0233572	0.0670172	0.169901	0	0.0701405	0.00701571	0.0613614	0.0544028	0	0	0.0268598	0.006597	0.204301	0.10255	0.171596	0	0	0.00341506	0.0124218	0	0.00526865
TCGA-CK-4951-01	0.00542213	0.00678933	0	0.100089	0	0.153715	0	0.0448537	0.0841359	0	0.0439732	0.028289	0.0360901	0.134635	0.0735745	0.157656	0.0058	0.00263162	0	0.122347	0	0
TCGA-CK-4948-01	0	0.0404432	0.00858049	0.0566898	0	0.0973931	0	0.091421	0.0622597	0	0	0.0105409	0.011681	0.24206	0.00127234	0.261592	0.000209088	0.0366262	0	0.0480695	0	0.0311617
TCGA-AG-3732-01	0.0983559	0.133133	0.0716601	0.138588	0	0.176612	0	0.0988476	0.0648502	0	0	0.00726939	0.0153508	0.0288985	0.0387812	0.0876278	0	0	0.0356546	0.00437147	0	0
TCGA-F4-6856-01	0.0874996	0	0.0292105	0.138477	0	0.215396	0	0.0456063	0.135526	0	0.0175879	0.0464735	0.0495122	0.0737431	0.0346026	0.0801901	0	0.00614421	0	0.0400303	0	0
TCGA-F4-6569-01	0.0875947	0	0.00627707	0.0785577	0	0.0121216	0	0.0213589	0.0689457	0	0.0224641	0	0	0.371741	0.027072	0.255554	0	0	0	0.0483128	0	0
TCGA-CM-6163-01	0.0188091	0.0405356	0.0315869	0.27303	0	0.181977	0.00314174	0.036965	0.0208495	0	0	0	0.0397923	0.0130998	0.0399432	0.194413	0.0562931	0	0	0.0305377	0.0190255	0
TCGA-D5-6535-01	0	0.0310078	0.0373931	0.068667	0	0.182268	0.00443183	0.0912926	0.040558	0	0.00422341	0	0	0.106867	0.138926	0.270522	0	0	0	0.01748	0	0.00636368
TCGA-5M-AAT6-01	0.0749059	0	0.0271739	0.145671	0	0.0798865	0	0.12654	0.0197616	0	0	0.0293317	0.00698235	0.0718935	0.116304	0.286905	0.00652211	0	0.00812305	0	0	0
TCGA-AA-3526-01	0.0259843	0.0101284	0	0.166729	0	0.00677517	0.0552135	0.111953	0.024121	0	0	0.0201423	0.0298751	0.0365028	0.105756	0.249223	0.00177646	0.000684119	0	0.135819	0.0193159	0
TCGA-AD-6895-01	0	0.00566753	0.00339979	0.246413	0	0	0.0760333	0.188685	0	0	0.0258775	0.0650352	0	0.0806156	0.0760322	0.15156	0.008079	0.00487256	0.0643758	0	0	0.00335262
TCGA-AH-6544-01	0.318235	0.119927	0.0324272	0.012237	0	0.0878503	0	0.168353	0	0	0	0.00715429	0	0.121518	0	0.0843621	0	0.0328296	0	0.0151062	0	0
TCGA-G4-6586-01	0.0395076	0	0.0121849	0.392136	0	0	0.024818	0.208884	0.0222833	0	0	0.074339	0.0108534	0.047646	0.0351492	0.0816096	0	0.000310406	0	0.0502783	0	0
TCGA-AF-6672-01	0.117671	0.0630045	0.0383646	0.111202	0	0.253887	0	0.03671	0.0458859	0	0.0613429	0	0.0455043	0	0	0.0923402	0	0.00511626	0	0.124509	0.00446356	0
TCGA-DY-A0XA-01	0.0220116	0.00929556	0.123392	0.113562	0	0.118514	0	0.0754421	0.049447	0	0	0.0523352	0	0.250823	0.0262875	0.140514	0	0	0	0.0183777	0	0
TCGA-D5-6529-01	0.0141182	0.0271872	0.103453	0.0684816	0	0.150299	0	0.107504	0.0296411	0	0	0.0151724	0.00227009	0.0770378	0.0683293	0.281801	0	0	0	0.0402763	0	0.0144287
TCGA-A6-5667-01	0.0496011	0	0.0163073	0.0874547	0	0.0960517	0.010838	0.0400738	0.0506957	0	0.0126436	0	0.00243408	0.0784679	0.0369024	0.387814	0.0278627	0.0208435	0	0.0606937	0	0.0213159
TCGA-EI-7002-01	0.0284745	0.00179515	0.0651689	0.0387694	0	0.105861	0	0.0328311	0.0809586	0	0	0.0319746	0.00735788	0.173413	0.0649155	0.353054	0.00355371	0	0.0118729	0	0	0
TCGA-CM-6169-01	0.00521569	0.020429	0.00384527	0.135614	0	0.0376167	0.0904534	0.0286519	0.0203768	0	0	0.000516865	0	0.213461	0.0914221	0.286162	0.00677842	0	0.0406426	0	0.0188147	0
TCGA-CA-6719-01	0.0417148	0	0.0165443	0.0841378	0	0.0429452	0	0.0209339	0.062749	0	0	0.0113938	0	0.331398	0.0512691	0.308374	0	0	0	0.0285406	0	0
TCGA-D5-7000-01	0.0753816	0	0.0235322	0.121765	0	0.097748	0	0.0819787	0.0198035	0	0.00768936	0	0.00223785	0.0989259	0.0535992	0.241534	0	0	0.0419256	0.0695754	0.0315729	0.0327302
TCGA-G4-6625-01	0.0370708	0.039509	0.00895507	0.127248	0	0.0314053	0.0198403	0.13565	0.0174703	0	0.0317199	0.0492743	0	0.15535	0.0729291	0.208225	0.0366083	0	0.0253175	0	0.00342707	0
TCGA-CM-6680-01	0.0114595	0.01806	0.0221481	0.0766796	0	0.305644	0	0.0199621	0.0485671	0	0.0121868	0.0110375	0	0.127747	0.0419507	0.283419	0	0	0	0.0211389	0	0
TCGA-F5-6702-01	0.0403342	0	0.00662503	0.0483106	0	0.174152	0	0.0398523	0.0198064	0	0	0.000330054	0	0.131695	0.0966033	0.401187	0.00918657	0	0.0302226	0	0	0.00169462
TCGA-CM-6166-01	0.021926	0.00965634	0	0.0439777	0.00149802	0	0.0630781	0	0.0739884	0	0.0818071	0	0	0.501536	0	0.121245	0	0	0	0.0812868	0	0
TCGA-DT-5265-01	0	0.0381376	0	0.0429889	0	0.0186297	0	0.0276289	0.0350903	0	0.0121933	0.013132	0	0.232151	0.00609943	0.49615	0.0184325	0	0	0.0566175	0	0.00274849
TCGA-NH-A6GB-01	0.00396131	0.0152269	0.0869873	0.0804337	0	0.124642	0.0328817	0.126677	0.0338801	0	0.0364526	0.0155726	0	0.186794	0.0348986	0.139133	0	0	0	0.0809852	0	0.00147424
TCGA-F5-6465-01	0.039758	0	0.00860113	0.0968667	0	0.230962	0.0315367	0.0492078	0.0469776	0	0.0641724	0	0.0537737	0.0736628	0.0697967	0.12502	0.0246934	0	0	0.0849708	0	0
TCGA-D5-6923-01	0.0143863	0.00120919	0.0246362	0.0109346	0.00232849	0.0299449	0	0.0326473	0.029595	0	0	0.0220542	0	0.332189	0.0363519	0.242156	0	0.0114668	0	0.179488	0	0.0306112
TCGA-CM-5864-01	0.0416301	0	0.0429586	0.0989051	0	0.269578	0.0270155	0.101598	0	0	0.0191695	0.0232453	0.0065506	0.0316602	0.0535302	0.241809	0.00218518	0	0	0.0401645	0	0
TCGA-D5-6927-01	0.0353101	0	0.0166829	0.149174	0	0.122822	0.0207003	0.115176	0.008114	0	0.0309365	0.00149643	0.00896329	0.150675	0.0870907	0.158663	0	0	0	0.0611346	1.60169e-05	0.0330447
TCGA-QG-A5YW-01	0.13958	0	0.172917	0.0462451	0	0.137905	0	0.069963	0.0153982	0	0.0666241	0	0.00779535	0.0814564	0.0192763	0.104857	0	0.00262168	0	0.135362	0	0
TCGA-F5-6864-01	0.0497789	0	0.0350702	0.133414	0	0.0826842	0	0.0879166	0.014552	0	0	0.0771166	0.0162863	0.0924595	0.0768831	0.247	0.0290149	0	0.0578237	0	0	0
TCGA-D5-6532-01	0.0134421	0.0467312	0.123313	0.0916466	0	0.0955615	0.0797094	0	0	0	0	0.0956191	0.035863	0.201112	0.0782606	0.0992023	0.00630411	0	0.0300426	0	0.00319249	0
TCGA-CM-6172-01	0.0332833	0	0.0457517	0.0518435	0	0.206292	0.0334647	0.00141877	0.0169284	0	0.00064882	0	0.0108509	0.114248	0.00640184	0.387801	0	0.00985958	0.0644749	0	0	0.016733
TCGA-D5-6533-01	0.0312618	0	0.0368636	0.0429415	0	0.133005	0	0.0751883	0.0185826	0	0	0.031053	0	0.228734	0.0817027	0.297878	0	0.00934108	0	0.0134477	0	0
TCGA-EI-6510-01	0.0225897	0.0564476	0.0233207	0.139044	0	0.201088	0	0.0496765	0.194315	0	0.00576915	0	0.0441321	0.0533605	0.0341731	0.0382287	0.0120041	0	0	0.117756	0.00809498	0
TCGA-DM-A28H-01	0.144034	0	0.159432	0.0438444	0	0.08208	0	0.0686345	0	0	0	0.0147255	0.00328292	0.0923769	0.0465082	0.26839	0.00983541	0	0	0.0668557	0	0
TCGA-F4-6460-01	0.0526495	0.038899	0.0208978	0.0802067	0	0.171934	0.0457553	0.00742364	0.0275031	0	0.0814487	0.00656727	0.0433763	0.117306	0.0745448	0.165439	0.0657436	0	0	0.000304474	0	0
TCGA-D5-5540-01	0.0193603	0	0.00171317	0.166036	0	0	0.121669	0.118834	0	0.00226507	0	0.00906609	0	0.0626192	0.123421	0.246522	0.00354993	0	0	0.124944	0	0
TCGA-A6-5660-01	0.00311969	0.0155724	0.00279873	0.061808	0.00330405	0.121701	0.0171612	0	0.0363737	0	0.0826361	0	0.0313015	0.264955	0.0126964	0.234336	0.0163612	0	0	0.0958754	0	0
TCGA-F4-6463-01	0.0863768	0	0.0298699	0.185789	0	0.0114173	0.00361703	0.0794099	0.026903	0	0	0.0665737	0.0668688	0.0473543	0.0575506	0.286289	0	0.00645547	0	0.0363	0.00922487	0
TCGA-CM-6170-01	0.0155392	0.0367538	0.0178422	0.0738329	0	0.0823989	0	0.0601192	0.0463229	0	0.0575882	0	0.0228958	0.221863	0.0506089	0.186315	0.00597571	0	0	0.121945	0	0
TCGA-QG-A5Z2-01	0.282644	0.0160742	0.00654141	0.170616	0	0.136822	0	0.170742	0.0287656	0	0	0.0125328	0.0102309	0.0206745	0.0379988	0.10073	0	0.0024142	0.00321352	0	0	0
TCGA-F5-6812-01	0.076087	0.0142163	0	0.0693994	0	0.142846	0	0.108789	0.0469589	0	0	0.0391543	0	0.124742	0.156322	0.209614	0	0	0.0118716	0	0	0
TCGA-G4-6294-01	0	0	0.0501534	0.0602654	0	0.2413	0.0690064	0.0350091	0	0	0.044122	0	0.0137745	0.103535	0.00563313	0.292699	0.0292465	0	0	0.0552549	0	0
TCGA-DC-6160-01	0	0.012564	0.124244	0.0591503	0	0.190925	0.050406	0.0780724	0.0464953	0	0.0521154	0	0.000624117	0.0808953	0.0463349	0.195449	0.015868	0.00695254	0	0.0389261	0	0.000977274
TCGA-D5-6530-01	0.0159764	0.00251714	0.0321173	0.123486	0	0.198189	0.0498522	0.0320971	0.0503539	0	0.0187014	0.0312705	0.023735	0.153914	0.0548276	0.170361	0.0051306	0	0	0.0374716	0	0
TCGA-G4-6315-01	0.191707	0	0.127355	0.125993	0	0.191183	0	0.103549	0.001528	0	0.00312838	0.0726742	0.0371468	0.0228841	0.0168435	0.0699495	0.00506746	0	0.0309917	0	0	0
TCGA-AA-A01P-01	0.0556799	0	0.0622237	0.260899	0	0	0.034424	0.0619834	0.0309795	0	0.00982234	0.0540176	0	0.079809	0.0822941	0.202735	0	0	0	0.0482428	0	0.0168897
TCGA-G4-6303-01	0.0363874	0	0.045636	0.0615994	0	0.155456	0	0.0175645	0.0321464	0	0.0110127	0	0.011953	0.168144	0.0154902	0.27936	0.00106577	0.0337798	0	0.112412	0.0060597	0.0119331
TCGA-EI-7004-01	0.0453604	0	0	0.0252898	0	0.143971	0	0.0434364	0.0263365	0	0.0116831	0.00606488	0.0214386	0.156434	0.0289526	0.40301	0	0	0.0594837	0.008582	0	0.0199573
TCGA-AD-6890-01	0.00300115	0.0293492	0.0734057	0.141553	0	0.0199892	0.114619	0.0211642	0.000296635	0	0.0477274	0	0	0.284405	0.0834055	0.137413	0	0	0	0.0436703	0	0
TCGA-AD-6889-01	0.0109196	0	0.0376176	0.0431594	0	0.170024	0	0.0828049	0.0616497	0	0.012844	0.00267039	0	0.180054	0.0195526	0.147921	0	0.0103246	0	0.202387	0	0.018071
TCGA-CK-4950-01	0.0192582	0.0168954	0.153084	0.150051	0	0.127272	0	0.133289	0	0	0	0.00453778	0	0.0610409	0.0255395	0.239618	0	0	0	0.0387331	0.0219201	0.00876028
TCGA-CM-5344-01	0.0460274	0	0.0497873	0.0319564	0	0.0447355	0	0.0213358	0.0349925	0	0	0.0363551	0	0.485532	0.0425078	0.19756	0	0	0.00920931	0	0	0
TCGA-DC-6154-01	0.0295021	0	0.0519463	0.0715022	0	0.128888	0.0481666	0.0273762	0.041424	0	0.0105048	0.0434888	0.0492678	0.167714	0	0.322196	0	0	0	0.00802338	0	0
TCGA-G4-6628-01	0.0165203	0	0.00848696	0.206216	0	0.163747	0.0802296	0.0504094	0.0154854	0	0	0.0799771	0.0355962	0	0.0556481	0.267671	0.00673851	0.0132736	0	0	0	0
TCGA-CI-6619-01	0.0418892	0	0.0157888	0.0716812	0	0.13588	0	0.0619466	0.0148829	0	0	0.0420621	0.0155753	0.0977048	0.0798986	0.228246	0	0.0294766	0.132415	0	0	0.0325531
TCGA-CI-6624-01	0.0366146	0.0184428	0.0128925	0.107432	0	0.1455	0	0.0503257	0.0965541	0	0.0548889	0	0	0.189008	0.0584244	0.147024	0.0093421	0	0	0.0677304	0.00582048	0
TCGA-D5-6534-01	0	0.0144585	0.00622743	0.0579223	0	0.136496	0	0.0512613	0.0496176	0	0	0.0258832	0.0272932	0.129974	0.0735245	0.271012	0.0978351	0	0.056144	0	0	0.00235021
TCGA-A6-5659-01	0.0957233	0	0.020773	0.0162972	0	0.137675	0	0.0164828	0.00604342	0	0.00599051	0.00265854	0.00554014	0.32866	0.0399606	0.23736	0	0	0	0.0868358	0	0
TCGA-CL-5918-01	0.01062	0.0022827	0	0.132797	0	0.118326	0.0348527	0.0435632	0.0263223	0	0	0.228511	0.0247351	0.160433	0.0575445	0.0340359	0.0221395	0	0.0913853	0	0	0.0124512
TCGA-CM-5862-01	0.0223975	0	0.0588994	0.0761071	0.0125993	0.0504108	0	0.0674042	0	0	0.0161365	0.0668578	0.0184565	0.173417	0.0477671	0.323122	0	0	0.00822913	0.0581964	0	0
TCGA-AA-3697-01	0.00474937	0.0574286	0.0826296	0.0886138	0	0.0460835	0.0573494	0.0500083	0.0320975	0	0.0341084	0	0.00541276	0.11622	0.0189341	0.232898	0.00511842	0.0134075	0	0.15494	0	0
TCGA-F4-6704-01	0.0392299	0	0.029225	0.0772839	0	0.198275	0	0.0283994	0.0444828	0	0	0.00978989	0.00404221	0.146184	0.0394788	0.34197	0	0	0.0415388	0	0	0.000100203
TCGA-CK-6751-01	0.00296732	0.0161238	0	0.178352	0	0.0619995	0	0.118773	0.0643126	0	0	0	0.0373636	0.130146	0.0190049	0.132629	0.00150531	0.0295211	0	0.188425	0.0188762	0
TCGA-T9-A92H-01	0	0.0504208	0.155333	0.124626	0	0.0899743	0	0.134184	0.0301687	0	0	0.0448233	0.00319345	0.0978206	0.0399698	0.185007	0.0237425	0	0	0.0116471	0.00908919	0
TCGA-CA-6716-01	0.084514	0	0.0913362	0.0189213	0	0.10749	0	0.0589266	0.0344006	0	0.00502505	0.00594289	8.72953e-05	0.207741	0.0156094	0.35365	0	0	0	0.016356	0	0
TCGA-AA-A01Z-01	0.0546021	0	0.0434419	0.0438513	0	0.258163	0	0.087229	0	0	0.00674993	0.0111086	0	0.117417	0.0175171	0.20042	0	0	0	0.159501	0	0
TCGA-D5-5537-01	0.0117618	0	0.164661	0.0805342	0	0.222435	0	0.0647363	0.0422152	0	0	0.00850498	0.0133852	0.0374567	0.0269363	0.259103	0.0186161	0	0	0.0496545	0	0
TCGA-AG-3592-01	0.0483248	0	0.0432748	0.0792446	0	0.237494	0.0159501	0.0431914	0.0307281	0	0.0156451	0.00897775	0	0.0640725	0.0718127	0.270852	0	0.00378589	0	0.0638889	0	0.00275774
TCGA-D5-6531-01	0.018072	0	0.0152829	0.244495	0	0	0.0624473	0.0944766	0.0668585	0	0.0065986	0.042616	0.0254289	0.0814428	0.146565	0.178446	0	0.00651977	0	0.0107506	0	0
TCGA-DM-A1D9-01	0	0.0356655	0.067257	0.0860787	0	0.11821	0.070501	0.0301852	0.0230374	0	0.0218652	0.0256152	0.00691593	0.0768221	0.0742776	0.241824	0.0330819	0	0	0.0886628	0	0
TCGA-A6-A5ZU-01	0.0282105	0.0408013	0.0353258	0.0863757	0.0227515	0	0.0674298	0.00504589	0.0202559	0	0.0490578	0	0	0.28674	0.0624855	0.248621	0.0125119	0	0	0.0343872	0	0
TCGA-NH-A5IV-01	0.152634	0	0.0805668	0.171413	0	0	0	0.0497872	0.0196105	0	0.000272557	0.100028	0.0409171	0.0361344	0.0160463	0.314426	0	0	0	0.0181643	0	0
TCGA-A6-6651-01	0.103508	0	0.0780604	0.080022	0	0.07174	0.000521414	0.0262033	0.0325055	0	0	0.0105259	0.00980621	0.269218	0.0256749	0.208697	0	0	0.0835176	0	0	0
TCGA-CA-6715-01	0	0.0121812	0.0876319	0.0375843	0	0.0524186	0	0.0424986	0.0566257	0	0.0123245	0.0186688	0.00685605	0.412189	0.0196653	0.113272	0	0	0	0.128084	0	0
TCGA-CL-5917-01	0	0.0386343	0	0.130317	0	0.172329	0.0413552	0.00248872	0.0153505	0	0.0416475	0	0.0947755	0.186307	0	0.00581294	0.0267134	0.0101481	0	0.174659	0.0594611	0
TCGA-CM-6674-01	0.0534638	0	0.00666637	0.132212	0	0.215341	0.00654053	0.028407	0.0363762	0	0.0428342	0.0339154	0.0184259	0.131844	0.128659	0.146691	0.00821121	0	0	0.0104123	0	0
TCGA-D5-6932-01	0.0190885	0	0.00615153	0.0845258	0	0.0794479	0	0.0843899	0.058956	0	0	0.0577573	0	0.206783	0.0422106	0.285577	0	0	0	0.072237	0	0.00287504
TCGA-EI-6885-01	0.0589193	0	0.0218871	0.0497183	0	0.0930037	0.0071866	0.0398009	0.00667432	0	0.0305596	0	0.0124496	0.318254	0.0440662	0.154886	0	0.000921808	0	0.161672	0	0
TCGA-A6-6137-01	0	0.0598444	0.033327	0.0618759	0	0.213342	0	0.0135744	0.169503	0	0	0.00450683	0.0385007	0.0840266	0.0246314	0.211264	0	0.0534188	0.0295398	0.00264511	0	0
TCGA-CK-5916-01	0.0449797	0	0.00289813	0.135779	0	0.0922357	0.0314771	0.0845593	0.00483152	0	0	0.077159	0	0.0736691	0.0927075	0.310554	0.0188099	0	0.0215472	0	0	0.00879328
TCGA-EF-5831-01	0.119472	0	0.00874315	0.066842	0	0.0834113	0.0303854	0.0549305	0.00496562	0	0.0120348	0.0120554	0.0191054	0.0847793	0.0637438	0.392326	0.0207585	0	0	0.0264472	0	0
TCGA-CM-6165-01	0.0627827	0	0.02419	0.0564421	0	0.075088	0.0199602	0.0216264	0.0353824	0	0.0179278	0.000933339	0	0.365771	0.0681906	0.209341	0.00133482	0	0.0338782	0.00715185	0	0
TCGA-A6-3810-01	0.0280073	0	0.0353637	0.00486083	0	0.227907	0.0189498	0.0381813	0	0	0.0399727	0	0	0.226932	0.0848937	0.180546	0	0	0	0.0491063	0.0301443	0.0351352
TCGA-A6-6780-01	0.0387679	0	0.00502781	0.0835096	0	0.0669947	0.108864	0.0570759	0	0	0	0.0581059	0	0.127512	0.116308	0.237772	0.00199528	0	0	0.0772678	0	0.020798
TCGA-CM-6677-01	0	0.0570404	0.0347239	0.0990969	0	0.167841	0	0.0906126	0.0434763	0	0	0.0272262	0.00271819	0.0964899	0.0725873	0.220249	0.00144903	0.00722876	0.0727494	0.00651094	0	0
TCGA-G4-6322-01	0.0416016	0	0.066431	0.048345	0	0.246649	0	0.0607595	0.0535508	0	0	0.0156842	0	0.203449	0.035247	0.156772	0	0	0	0.0715106	0	0
TCGA-F4-6854-01	0.00265426	0.0456509	0.0114324	0.115989	0	0.0741796	0.0508281	0.0279189	0.0156228	0	0.0350438	0.00617363	0.072947	0.222011	0.0996664	0.141019	0.0119866	0	0	0.0668769	0	0
TCGA-DC-5869-01	0.000508999	0.0556146	0.0237259	0.0789093	0	0.165614	0.00879953	0.122219	0.0349867	0	0	0	0	0.0769299	0.0546754	0.114468	0.128139	0.0245563	0	0.0493557	0.0614981	0
TCGA-A6-A565-01	0.177444	0.0355679	0	0.149625	0.0371546	0.238683	0.00838437	0	0	0	0.0682243	0	0	0.0422841	0.0188426	0.168533	0	0.00703292	0.0259639	0.0222606	0	0
TCGA-A6-A56B-01	0.00556877	0.0347396	0	0.0339296	0	0.0970997	0.0254587	0.0266612	0.0604777	0	0.062605	0.0420365	0	0.326009	0	0.218402	0.0280388	0	0	0.0266147	0.0123584	0
TCGA-AY-A54L-01	0.120762	0	0.240176	0.05974	0	0.17025	0.000984335	0.0292934	0.034293	0	0	0.0241313	0.0138413	0.0997465	0.00430317	0.00922032	0.0177008	0.00460029	0	0.170176	0.000781935	0
TCGA-A6-5665-01	0.0265915	0	0.0749398	0.116513	0	0.206572	0.0101763	0.0384312	0	0	0.0526699	0.00788592	0	0.125565	0.0547685	0.194947	0	0	0	0.0575411	0	0.0333983
TCGA-CM-6162-01	0.0373032	0	0.0048307	0.102689	0	0.181747	0.00170587	0.00965876	0.0123892	0	0.0366206	0	0.0222752	0.063068	0.086155	0.331375	0.00139996	0	0.034051	0.0237582	0	0.0509731
TCGA-DC-6157-01	0.0281574	0	0.0774883	0.0550306	0	0.174854	0.00675037	0.107687	0.00815958	0	0	0.0240403	0.00569626	0.0862563	0.10004	0.271048	0.00451543	0	0.0502767	0	0	0
TCGA-D5-6541-01	0.0405859	0	0.0210032	0.14621	0	0.0506944	0.0291191	0.0184625	0.0251399	0	0.0232074	0.00312328	0.0090172	0.102704	0.136118	0.319235	0.00770442	0	0	0.0533804	0	0.0142957
TCGA-CM-5348-01	0.00220425	0.00884895	0.00421217	0.0140261	0	0.0568432	0	0.00244982	0.0163886	0	0.0017544	0.00903773	0.000533641	0.640613	0.018849	0.172602	0.00497871	0	0.0466586	0	0	0
TCGA-4T-AA8H-01	0.0139749	0.000444435	0.178869	0.167737	0	0.20358	0	0.0299935	0.0643789	0	0.0265878	0	0.0290544	0	0	0.128988	0.0314856	0.019949	0	0.0843214	0.0206364	0
TCGA-AY-A71X-01	0	0.0160319	0.128831	0.119723	0	0.181009	0	0.0540625	0.0445989	0	0.0173577	0	0.0326731	0.118549	0.00268643	0.149709	0.00455405	0	0	0.130214	0	0
TCGA-NH-A50T-01	0.0607037	0	0.0347354	0.0489304	0	0.111804	0.00600999	0.0378229	0.0275686	0	0.0321848	0	0.0289494	0.0939322	0	0.194597	0.00966282	0.0459837	0	0.202094	0.0332889	0.0317324
TCGA-DM-A28C-01	0.0396486	0.010261	0.108521	0.0522913	0	0.180626	0	0.0459904	0	0	0.022586	0	0	0.330015	0.0439738	0.159281	0	0	0	0.00680655	0	0
TCGA-F5-6811-01	0.00381574	0.0321098	0.0181144	0.0747997	0	0.10781	0.0158361	0.0443762	0.077024	0	0.0280647	0.00645123	0.0319138	0.221066	0.0196302	0.241936	0.0104288	0	0	0.0666241	0	0
TCGA-EI-6509-01	0	0.0208893	0	0.0115881	0.120351	0	0	0	0.00339227	0	0.0471316	0	0	0.555403	0.0039996	0.205164	0	0	0	0.0320807	0	0
TCGA-AD-6965-01	0.094496	0	0.0273603	0.140804	0	0	0	0.127232	0.026949	0	0	0.0349342	0	0.235856	0.0225247	0.248805	0	0	0.0410393	0	0	0
TCGA-DM-A0XD-01	0	0.110997	0.00775731	0.10874	0	0.0042442	0	0.0869866	0.0735428	0	0.00341421	0	0.000941574	0.200086	0.0281102	0.163903	0	0.0239198	0	0.187358	0	0
TCGA-CA-6717-01	0.0506624	0.0157387	0.0254413	0.0893863	0	0.137033	0	0.0843995	0.0427728	0	0	0.0357917	0.0251427	0.113163	0.0626389	0.219465	0.0275087	0	0.059935	0.0109209	0	0
TCGA-A6-6782-01	0.0431249	0	0.0710771	0.133628	0	0.120564	0	0.0953032	0.00486931	0	0	0.0303789	0.0900137	0.0701138	0.0917815	0.194082	0.00559173	0	0	0.0494731	0	0
TCGA-CI-6620-01	0.00870911	0.0761891	0.0257281	0.108144	0	0.240124	0.00208661	0.0395854	0.023435	0	0.0232362	0	0.0444334	0.104682	0	0.180873	0.00722409	0.0328505	0.0337776	0.0378975	0	0.0110246
TCGA-A6-2674-01	0.00986563	0	0.0161781	0	0.0168773	0.0834152	0	0.0320679	0	0	0.0162307	0	0	0.184559	0.0168236	0.164938	0	0	0	0.290716	0	0.168329
TCGA-AH-6643-01	0.00693546	0	0	0.0478448	0	0	0	0.0878913	0.0527203	0	0.0411138	0	0.0188341	0.274144	0.055215	0.158555	0	0	0	0.18383	0	0.072916
TCGA-DY-A1DC-01	0.00500338	0.0500468	0.000929983	0.125439	0	0.137217	0.0393493	0.0563707	0.0670688	0	0	0.0266394	0.0512389	0.0916869	0.0605659	0.175475	0.0122942	0	0	0.0896977	0.0109764	0
TCGA-CM-4744-01	0.00839654	0	0.0206126	0.415599	0	0	0.110531	0.114426	0.0328273	0	0	0.0834393	0.00351007	0.0145847	0.04429	0.114394	0.00954891	0	0	0.027841	0	0
TCGA-EI-6881-01	0.0294691	0	0.0285182	0.0476059	0	0.222563	0.0343585	0.0710811	0.0290924	0	0.045702	0	0.0134608	0.0513639	0.0204853	0.234004	0	0.0304286	0	0.0966354	0	0.0452318
TCGA-AZ-6601-01	0.0470422	0.00753613	0.00205015	0.102618	0	0.0860861	0	0.0682963	0.0440928	0	0.0148536	0.065217	0.0365955	0.145282	0.131388	0.201629	0.00847061	0	0	0.038843	0	0
TCGA-AG-3725-01	0	0.0183941	0.035763	0.155001	0	0.0910588	0.081452	0.100457	0.0300729	0	0	0.0177919	0.0132887	0.0853858	0.066392	0.183809	0.00786242	0	0	0.113271	0	0
TCGA-A6-2684-01	0.0114231	0.00521784	0.0154574	0.0726329	0	0.0561844	0.0237424	0.0615967	0.0104488	0	0.0348736	0	0.0197743	0.112462	0.117275	0.285094	0.0720552	0	0	0.0715572	0.0302048	0
TCGA-AZ-4315-01	0.0238822	0.00947373	0.0161433	0.134496	0	0.0296635	0.0284758	0.117313	0	0	0.0647239	0	0.00112573	0.0525374	0.175337	0.315361	0.0119539	0	0	0.0195137	0	0
TCGA-CM-4751-01	0.000346022	0.0582889	0.017693	0.231671	0	0.0559424	0.0195709	0.110477	0.0343365	0	0	0.0432295	0.0186079	0.0101977	0.107058	0.245934	0.00390034	0.00267984	0.0400678	0	0	0
TCGA-AA-3675-01	0.0647772	0	0.0260346	0.0582349	0	0.191141	0.0670028	0.0215763	0.0243612	0	0.0462982	0	0.0307968	0.0256275	0.0553879	0.242464	0	0	0	0.141111	0	0.00518658
TCGA-G4-6317-01	0.0185272	0.0022823	0	0.50158	0	0.0101639	0.0657548	0.0567919	0.0374367	0	0.00660331	0.0346353	0.0256918	0.0474779	0.0120434	0	0.000270766	0	0	0.180741	0	0
TCGA-AA-3660-01	0.0133615	0.0377707	0.0568179	0.0869995	0	0.0566892	0.0741767	0.00585086	0.027235	0	0.0490936	0.0345456	0.0461297	0	0	0.352156	0.049205	0.038644	0.0478104	0.0151253	0	0.00838905
