# Supplementary material for: Development of a Platelet-Related Prognostic Model for Colorectal Cancer
Source: Front Genet. 2022 Jun 1;13:904168. doi: 10.3389/fgene.2022.904168 (PMC9198283; doi:10.3389/fgene.2022.904168)
Supplement: Supplementary file 9 [file Table4.XLSX]

## Sheet: Table S4
Table S4. Univariate Cox regression result of platelet-related genes in the TCGA cohort.
gene	pvalue	HR	Low 95%CI	High 95%CI
LUC7L	0.03813	1.58105	1.02539	2.4378
CLK1	0.02594	1.62637	1.06006	2.49519
SLC11A1	0.0151	1.69093	1.10695	2.58299
BIRC3	0.02041	0.60252	0.39264	0.9246
VIM	0.01749	1.66597	1.09354	2.53804
TUBG2	0.04973	1.52801	1.00049	2.33366
TPR	0.02724	1.62491	1.05606	2.50017
PTPRN	0.00229	1.95646	1.27099	3.01162
NUP133	0.0293	1.61474	1.04944	2.48454
GNB5	0.00517	1.8516	1.20231	2.85153
ATP6AP1	0.02593	1.61669	1.05934	2.46729
SMC1A	0.01414	0.58348	0.37944	0.89725
ZNF638	0.00819	1.78728	1.16217	2.74863
ARHGEF1	0.03461	1.58798	1.03405	2.43866
DDX24	0.01042	1.74516	1.13973	2.6722
NLRP1	0.04093	1.55185	1.01828	2.365
SLA2	0.0442	0.63785	0.41163	0.9884
MYL9	0.0428	1.54546	1.01421	2.35497
KATNAL1	0.00088	2.07955	1.3507	3.20169
TFAM	0.02326	0.60742	0.39488	0.93434
GOSR1	0.03261	0.62436	0.40532	0.96177
NFKB1	0.04531	0.64542	0.42039	0.9909
ASCC3	0.01205	0.5792	0.37816	0.88711
WASF1	0.02301	1.633	1.06993	2.49238
SPARC	0.01503	1.69235	1.10743	2.58619
CLK4	0.02759	1.60813	1.05382	2.45401
AUP1	0.02382	1.63848	1.06776	2.51426
THADA	0.0463	1.54564	1.00717	2.37198
CD2	0.03525	0.63285	0.41336	0.96887
LGALS8	0.02926	1.60329	1.04881	2.45093
C1orf198	0.02014	1.66129	1.08271	2.54904
HSPH1	0.02532	1.61887	1.06138	2.46918
KHDRBS1	0.03719	0.63692	0.41667	0.97358
MED13L	0.0222	0.60501	0.3933	0.93067
TUBA1B	0.00459	0.53882	0.35134	0.82634
IRF1	0.02006	0.59924	0.38917	0.92272
BEST3	0.01675	0.59371	0.38732	0.91009
EPS15L1	0.01242	0.58062	0.37913	0.8892
CNN1	0.04046	1.5549	1.01936	2.37179
EIF3G	0.04499	0.64958	0.42605	0.9904
ANKRD17	0.00915	0.56191	0.36427	0.86678
SPOCD1	0.01876	1.66166	1.08798	2.53786
SYNCRIP	0.01698	0.59355	0.38678	0.91086
NPL	0.01315	1.71181	1.11926	2.61806
ANKRD36	0.04132	1.55495	1.01753	2.37622
XPA	0.04539	1.5414	1.00892	2.35492
NAAA	0.01247	0.57007	0.36683	0.8859
SEC24B	0.02211	0.60424	0.39249	0.93025
SORD	0.01363	0.58332	0.38011	0.89515
SKAP1	0.04809	1.53372	1.00359	2.34389
TMC6	0.02797	1.62854	1.05418	2.51583
PFDN2	0.03842	1.57639	1.02457	2.42542
INTS3	0.0479	1.53367	1.00397	2.34285
LYAR	0.02179	0.60735	0.39665	0.92996
GZMA	0.03693	0.63359	0.4127	0.9727
DDX46	0.02422	0.61066	0.39766	0.93775
KCNMB1	0.00805	1.7844	1.16271	2.73851
FARS2	0.02811	0.62306	0.40843	0.95046
PPP1R18	0.00533	1.82867	1.19604	2.7959
SERPING1	0.03683	1.56491	1.02778	2.38277
ESAM	0.04565	1.53616	1.00834	2.34027
CWC15	0.0325	1.5846	1.03911	2.41644
TIAL1	0.00149	2.00397	1.30503	3.07725
GBP5	0.02382	0.60275	0.38856	0.93501
TREML1	0.04549	1.53615	1.00865	2.33952
NXF1	0.04278	1.55011	1.01437	2.36882
PPP1R21	0.01822	1.66986	1.09104	2.55577
ANKZF1	0.04677	1.53436	1.00614	2.3399
CRELD1	0.03286	1.58322	1.03813	2.4145
ERAP1	0.02029	0.59607	0.38507	0.92269
RBPMS2	0.01971	1.6574	1.08389	2.53437
MAP1A	0.01329	1.70726	1.11792	2.60729
TRAPPC2L	0.02863	0.62271	0.40744	0.95173
YIF1B	0.02548	0.61654	0.40336	0.94238
PRDX2	0.03811	0.64061	0.42052	0.97588
SH3TC2	0.00158	2.03665	1.30997	3.16645
MRPL1	0.0387	0.63905	0.41799	0.977
MZB1	0.03236	0.62235	0.40308	0.9609
PA2G4	0.03902	0.63834	0.4168	0.97762
C9orf16	0.03148	1.60291	1.04279	2.46391
ANKRD13D	0.01371	1.71314	1.11656	2.62849
ABLIM3	0.01133	1.73208	1.13222	2.64974
SRP72	0.0231	0.60833	0.3962	0.93405
TUBB6	0.03405	1.57797	1.03493	2.40594
CTC1	0.04482	1.54945	1.01018	2.37661
LSMEM1	0.00429	1.87273	1.21754	2.8805
NPM1	0.04591	0.65072	0.42675	0.99223
DENND5A	0.0439	1.54036	1.01189	2.34484
TSPYL2	0.02754	1.60643	1.05384	2.44877
NDUFA12	0.01609	0.59342	0.38797	0.90766
BCAP31	0.01002	1.76021	1.14466	2.7068
MITF	0.04117	1.54917	1.01769	2.3582
COMMD6	0.04286	1.54979	1.01419	2.36825
ADA	0.03397	0.63361	0.41556	0.96606
ANXA6	0.0047	1.85454	1.20852	2.8459
SERPINA1	0.01102	0.57368	0.37378	0.88051
CDC42SE1	0.01227	1.7256	1.12593	2.64467
CCNL2	0.04329	1.54849	1.01327	2.36642
IKBKG	0.03649	1.57143	1.02881	2.40023
IDS	0.03709	1.56493	1.02718	2.38422
