# Supplementary material for: Development of a Platelet-Related Prognostic Model for Colorectal Cancer
Source: Front Genet. 2022 Jun 1;13:904168. doi: 10.3389/fgene.2022.904168 (PMC9198283; doi:10.3389/fgene.2022.904168)
Supplement: Supplementary file 10 [file Table1.XLSX]

## Sheet: Table S1
Table S1. Clinical information of selected CRC patients in the TCGA cohort.
sample	AGE	AJCC_METASTASIS_PATHOLOGIC_PM	AJCC_NODES_PATHOLOGIC_PN	AJCC_PATHOLOGIC_TUMOR_STAGE	AJCC_STAGING_EDITION	AJCC_TUMOR_PATHOLOGIC_PT	BRAF_GENE_ANALYSIS_INDICATOR	BRAF_GENE_ANALYSIS_RESULT	CANCER_TYPE	CANCER_TYPE_DETAILED	DAYS_TO_COLLECTION	DAYS_TO_INITIAL_PATHOLOGIC_DIAGNOSIS	DFS_MONTHS	DFS_STATUS	DISEASE_CODE	ETHNICITY	FORM_COMPLETION_DATE	FRACTION_GENOME_ALTERED	HEIGHT	HISTOLOGICAL_DIAGNOSIS	HISTORY_NEOADJUVANT_TRTYN	HISTORY_OTHER_MALIGNANCY	ICD_10	ICD_O_3_HISTOLOGY	ICD_O_3_SITE	INFORMED_CONSENT_VERIFIED	INITIAL_PATHOLOGIC_DX_YEAR	IS_FFPE	KRAS_GENE_ANALYSIS_INDICATOR	KRAS_MUTATION	LONGEST_DIMENSION	LYMPHOVASCULAR_INVASION_INDICATOR	LYMPH_NODES_EXAMINED	LYMPH_NODES_EXAMINED_HE_COUNT	LYMPH_NODES_EXAMINED_IHC_COUNT	LYMPH_NODE_EXAMINED_COUNT	MUTATION_COUNT	NEW_TUMOR_EVENT_AFTER_INITIAL_TREATMENT	OCT_EMBEDDED	ONCOTREE_CODE	OS_MONTHS	OS_STATUS	OTHER_PATIENT_ID	OTHER_SAMPLE_ID	PATHOLOGY_REPORT_FILE_NAME	PATHOLOGY_REPORT_UUID	PERINEURAL_INVASION	PHARMACEUTICAL_TX_ADJUVANT	PRIMARY_SITE_PATIENT
TCGA-DC-5869-01	62	M0	N1a	Stage IIIB	7th	T3	NO		Colorectal Cancer	Rectal Adenocarcinoma	NA	0	30.98	0:DiseaseFree		NOT HISPANIC OR LATINO	7/26/11	0.4085	170	Rectal Adenocarcinoma	No	No	C20	8140-03-01	C20.9	YES	2010		NO		NA	NO	YES	1	NA	19	NA		NA	READ	30.98	0:LIVING	cd05d121-f107-4c8e-95a8-153a84f5134a				NO		Rectum
TCGA-F4-6460-01	51	M0	N1	Stage IIIB	7th	T3	NO		Colorectal Cancer	Colon Adenocarcinoma	NA	0	10.28	1:Recurred/Progressed		NOT HISPANIC OR LATINO	6/20/11	0.5944	168	Colon Adenocarcinoma	No	No	C18.7	8140-03-01	C18.7	YES	2011	NO	NO		2	NO	YES	1	0	6	NA		NA	COAD	31.93	1:DECEASED	2a7bbafe-d499-4241-ba3d-a52ba0a5db3c	9ec837eb-3f91-4642-8563-15c725e6424c	TCGA-F4-6460.037e666e-3821-4a1c-931e-c92fa5657f48.pdf	037e666e-3821-4a1c-931e-c92fa5657f48	NO		Sigmoid Colon
TCGA-DY-A1DC-01	72	M0	N0	Stage IIA		T3	YES	Normal	Colorectal Cancer	Rectal Adenocarcinoma	NA	0	20.7	1:Recurred/Progressed		NOT HISPANIC OR LATINO	2011-5-00	0.2741	NA	Rectal Adenocarcinoma	No	No	C19	8140-03-01	C19.9	YES	2000		YES	NO	NA	NO	YES	0	NA	16	NA		NA	READ	41.33	1:DECEASED	205f30ff-fb10-44a8-a1c6-c538de100db5						Rectosigmoid Junction
TCGA-CM-5862-01	80	M1a	N1a	Stage IVA	7th	T3	YES	Normal	Colorectal Cancer	Colon Adenocarcinoma	NA	0	1.02	1:Recurred/Progressed		NOT HISPANIC OR LATINO	7/18/11	0.6764	162.5	Colon Adenocarcinoma	No	No	C18.2	8140-03-01	C18.2	YES	2010	NO	YES	NO	1	NO	YES	1	NA	24	NA		NA	COAD	5.03	1:DECEASED	a19cd9f8-482b-4b70-b7d7-06d6bb1b0260	e7390b8c-fc12-43f1-8c94-f5daf0d186f7	TCGA-CM-5862.5679df5f-fc93-45c4-84ee-b4b4350b6b51.pdf	5679df5f-fc93-45c4-84ee-b4b4350b6b51	NO		Ascending Colon
TCGA-AH-6544-01	60	M1	N1		7th	T3	NO		Colorectal Cancer	Rectal Adenocarcinoma	NA	0	38.53	0:DiseaseFree			7/21/11	0.4187	177.8	Rectal Adenocarcinoma	No	No	C19	8140-03-01	C19.9	YES	2010		YES	YES	NA		YES	3	NA	20	NA		NA	READ	38.53	0:LIVING	835cbd02-4dbb-4273-9704-4b5d272493d7						Rectosigmoid Junction
TCGA-A6-6651-01	55	MX	N1b	Stage IIIB	7th	T3	NO		Colorectal Cancer	Colon Adenocarcinoma	NA	0	21.75	0:DiseaseFree		NOT HISPANIC OR LATINO	2009-07-11	0.0914	162.6	Colon Adenocarcinoma	No	No	C18.9	8140-03-01	C18.9	YES	2010	NO	NO		1	YES	YES	2	NA	33	NA		NA	COAD	21.75	0:LIVING	0ec6ed47-db99-4273-9823-ffbde6a77091	844a9153-02d7-473e-a371-85b9d63c642d	TCGA-A6-6651.93f31f79-8bbe-411c-9ccc-c7ea0a4d4937.pdf	93f31f79-8bbe-411c-9ccc-c7ea0a4d4937			Transverse Colon
TCGA-D5-6926-01	65	M0	N1	Stage IIIB	7th	T4a	NO		Colorectal Cancer	Colon Adenocarcinoma	NA	0	9.03	0:DiseaseFree		NOT HISPANIC OR LATINO	7/18/11	0.2269	175	Colon Adenocarcinoma	No	No	C18.7	8140-03-01	C18.7	YES	2011	NO	NO		0.7	NO	YES	3	NA	34	NA		NA	COAD	9.03	0:LIVING	3a8ca50f-bc9f-4250-8c8d-22893763ea46	a3d5af60-a1f3-4345-ace3-c000367aecc0	TCGA-D5-6926.e5257ac1-cda4-460e-8959-bc4f221e2c6e.pdf	e5257ac1-cda4-460e-8959-bc4f221e2c6e	NO		Sigmoid Colon
TCGA-A6-A5ZU-01	59	M0	N1	Stage IIIB	7th	T3	NO		Colorectal Cancer	Colon Adenocarcinoma	50	0	9.63	0:DiseaseFree		NOT HISPANIC OR LATINO	5/15/13	0.4935	170	Colon Adenocarcinoma	No	No	C18.4	8140-03-01	C18.4	YES	2013	NO	NO		NA	YES	YES	1	NA	60	NA	NO	FALSE	COAD	9.63	0:LIVING	4881A390-C4E4-48B4-AE66-140C64A87614	180853AB-CDF4-431A-A88F-9BDF0602A3A9	TCGA-A6-A5ZU.3E30630A-1BAB-480C-9C75-13E828907266.pdf	3E30630A-1BAB-480C-9C75-13E828907266		YES	Transverse Colon
TCGA-AZ-4313-01	51	M0	N0	Stage I	6th	T1			Colorectal Cancer	Colon Adenocarcinoma	NA	0	75.89	0:DiseaseFree		NOT HISPANIC OR LATINO	2002-11-11	0.1381	NA	Colon Adenocarcinoma	No	Yes	C18.6	8140-03-01	C18.6	YES	2007	NO			1	YES	YES	0	NA	13	NA		NA	COAD	75.89	0:LIVING	1fd75c4d-e74c-410c-a150-814722c6c1cc	475f161c-2f7f-43a2-b187-de6038752f39	TCGA-AZ-4313.284438a8-5e41-4616-9056-18210aafeceb.pdf	284438a8-5e41-4616-9056-18210aafeceb	NO		Descending Colon
TCGA-A6-A565-01	34	MX	N2	Stage IIIC	6th	T3			Colorectal Cancer	Mucinous Adenocarcinoma of the Colon and Rectum	1755	0	14.42	1:Recurred/Progressed			2004-12-13	0.0001	150	Colon Mucinous Adenocarcinoma	No	No	C18.4	8480-03-01	C18.4	YES	2008	NO	YES		NA	YES	YES	13	NA	41	NA	YES	FALSE	MACR	16.23	1:DECEASED	DD7A53EE-CB08-40C4-9935-51D1CA17E9E8	87A57810-8B62-4AF1-ADB9-4715A71ED632	TCGA-A6-A565.177EECE8-D2CB-4CA4-81C5-949F14F793FA.pdf	177EECE8-D2CB-4CA4-81C5-949F14F793FA		YES	Transverse Colon
TCGA-CM-6168-01	84	M0	N0	Stage IIA	7th	T3	NO		Colorectal Cancer	Colon Adenocarcinoma	NA	0	12.98	0:DiseaseFree		NOT HISPANIC OR LATINO	7/19/11	0.1088	149	Colon Adenocarcinoma	No	No	C18.2	8140-03-01	C18.2	YES	2010	NO	NO		1.9	NO	YES	0	NA	31	NA		NA	COAD	12.98	0:LIVING	75c3004d-1ef4-49f9-86e0-1bb7b9553a3d	ff1f5513-8463-4b1e-b254-72d9e0863d35	TCGA-CM-6168.699e7e12-232f-454c-8f1b-6278df9bcc52.pdf	699e7e12-232f-454c-8f1b-6278df9bcc52	NO		Ascending Colon
TCGA-F5-6864-01	74	M0	N2a	Stage IIIB	7th	T3			Colorectal Cancer	Rectal Adenocarcinoma	NA	0	12.45	0:DiseaseFree		NOT HISPANIC OR LATINO	2010-07-11	0.2658	157	Rectal Adenocarcinoma	No	No	C20	8140-03-01	C20.9	YES	2011		NO		NA	NO	YES	4	NA	4	NA		NA	READ	12.45	0:LIVING	3546a93b-b279-4615-9d5f-5baa787e487e				NO		Rectum
TCGA-AF-A56K-01	56	M0	N0	Stage IIA	6th	T3	NO		Colorectal Cancer	Rectal Adenocarcinoma	NA	0	39.98	1:Recurred/Progressed		NOT HISPANIC OR LATINO	4/18/13	0.2761	182.5	Rectal Adenocarcinoma	No	No	C19	8140-03-01	C19.9	YES	2006		NO		NA	NO	YES	0	NA	44	NA	YES	NA	READ	86.56	0:LIVING	BD818AE4-B31A-4616-9303-B8AEE56A848F					NO	Sigmoid Colon
TCGA-CI-6623-01	44	M0	N0	Stage I	7th	T1			Colorectal Cancer	Rectal Adenocarcinoma	NA	0	47.4	0:DiseaseFree		NOT HISPANIC OR LATINO	11/30/11	0.3018	NA	Rectal Adenocarcinoma	No	No	C20	8140-03-01	C20.9	YES	2011				NA	NO		NA	NA	NA	NA		NA	READ	47.4	0:LIVING	acccb105-6439-4b30-a0b9-bb94c7873d4a				NO		Rectum
TCGA-SS-A7HO-01	44	M0	N0	Stage IIB	7th	T4a	NO		Colorectal Cancer	Colon Adenocarcinoma	1270	0	59.17	1:Recurred/Progressed		NOT HISPANIC OR LATINO	3/31/15	0.3774	167	Colon Adenocarcinoma	No	No	C18.0	8140-03-01	C18.0	YES	2010	NO	NO		NA	YES	YES	0	0	25	NA	YES	FALSE	COAD	60.09	0:LIVING	8D0FA506-3F51-4108-8427-7DABF270BCD4	C5849720-9D9F-4AF4-9649-27F7A32BA779	TCGA-SS-A7HO.81FC9A66-472B-488F-BE20-BE2E74E5A0D6.pdf	81FC9A66-472B-488F-BE20-BE2E74E5A0D6	NO	YES	Cecum
TCGA-EI-6882-01	59	M0	N0	Stage IIA	7th	T3	NO		Colorectal Cancer	Rectal Adenocarcinoma	NA	0	8.61	0:DiseaseFree		NOT HISPANIC OR LATINO	7/18/11	0.0419	178	Rectal Mucinous Adenocarcinoma	No	No	C20	8255-03-01	C20.9	YES	2011		NO		NA	NO	YES	0	NA	21	NA		NA	READ	8.61	0:LIVING	e3a80e41-2e46-4b04-86c6-fd444d616ab5				NO		Rectosigmoid Junction
TCGA-G4-6297-01	55	M1	N2	Stage IV	6th	T3	NO		Colorectal Cancer	Colon Adenocarcinoma	NA	0	78.65	1:Recurred/Progressed		NOT HISPANIC OR LATINO	6/30/11	0.2799	NA	Colon Adenocarcinoma	No	No	C18.0	8140-03-01	C18.0	YES	2005	NO	NO		1.1	YES	YES	6	NA	36	NA		NA	COAD	82.33	0:LIVING	622cc1c4-d721-4b5c-a88b-216d6368660b	fe13b56a-9379-4a6f-ba76-3ea8aa5721ce	TCGA-G4-6297.9cb65ee5-2b85-49a4-a1fa-fe0da865d74e.pdf	9cb65ee5-2b85-49a4-a1fa-fe0da865d74e	YES		Cecum
TCGA-DM-A1D0-01	79	M0	N0	Stage IIA		T3	YES	Normal	Colorectal Cancer	Colon Adenocarcinoma	3634	0	130.55	0:DiseaseFree		NOT HISPANIC OR LATINO	2011-5-00	0.2443	170	Colon Adenocarcinoma	No	No	C18.7	8140-03-01	C18.7	YES	2001	NO	YES	YES	NA	NO	YES	2	NA	10	NA		FALSE	COAD	130.55	0:LIVING	1b0b0533-7c4f-4edd-a75e-8b56f49d54ab	0f5128f0-8b2d-45cf-858b-5cd4147ae689	TCGA-DM-A1D0.6F6B3572-6437-4BAB-8DCB-91CE61567612.pdf	6F6B3572-6437-4BAB-8DCB-91CE61567612			Sigmoid Colon
TCGA-A6-5657-01	65	M0	N1	Stage IIIB		T3	NO		Colorectal Cancer	Colon Adenocarcinoma	NA	0	31.6	0:DiseaseFree		NOT HISPANIC OR LATINO	5/31/11	0.0871	172	Colon Adenocarcinoma	No	No	C18.9	8140-03-01	C18.9	YES	2010	NO	NO		1.3	YES	YES	1	NA	42	NA		NA	COAD	31.6	0:LIVING	dbbee8f5-d83d-4195-85cf-f89d327da0a9	05711fa9-46f4-43fd-a293-4969790f1004	TCGA-A6-5657.58264a19-4619-4e74-925b-4f3740a7a29f.pdf	58264a19-4619-4e74-925b-4f3740a7a29f
TCGA-CA-5796-01	52	M0	N0	Stage IIA	6th	T3			Colorectal Cancer	Mucinous Adenocarcinoma of the Colon and Rectum	NA	0	12.39	0:DiseaseFree		NOT HISPANIC OR LATINO	2006-02-11	0.1135	NA	Colon Mucinous Adenocarcinoma	No	No	C18.2	8480-03-01	C18.2	YES	2010	NO			1.3		NO	NA	NA	NA	NA		NA	MACR	12.39	0:LIVING	65ab030d-39f2-48ab-80ac-90cb1faa823a	1a4d9d59-b0dc-4045-a832-9089d3bc1d52	TCGA-CA-5796.8e2777e5-ba8d-4b4c-9c96-15f6355f1fdd.pdf	8e2777e5-ba8d-4b4c-9c96-15f6355f1fdd			Ascending Colon
TCGA-AM-5821-01	68	M0	N0	Stage IIA	7th	T3	NO		Colorectal Cancer	Colon Adenocarcinoma	NA	0	0.92	0:DiseaseFree		NOT HISPANIC OR LATINO	7/15/11	0.105	148	Colon Adenocarcinoma	No	No	C18.7	8140-03-01	C18.7	YES	2010	NO	NO		0.9	NO	NO	NA	NA	NA	NA		NA	COAD	0.92	0:LIVING	605baa86-79e3-484d-82d2-4de27d405ba1	16619d78-3748-466d-a194-ea21fd8fb54c	TCGA-AM-5821.5ba47e48-c3f0-484b-aab5-23c75cf0cea4.pdf	5ba47e48-c3f0-484b-aab5-23c75cf0cea4	NO		Sigmoid Colon
TCGA-CM-6167-01	57	M0	N2b	Stage IIIC	7th	T3	NO		Colorectal Cancer	Colon Adenocarcinoma	NA	0	14.98	0:DiseaseFree		NOT HISPANIC OR LATINO	7/19/11	0.0986	174	Colon Adenocarcinoma	No	No	C18.0	8140-03-01	C18.0	YES	2010	NO	NO		2	YES	YES	11	NA	40	NA		NA	COAD	14.98	0:LIVING	d42bc7f0-cfb2-4ece-ae47-521308635633	e29a1283-3e22-41f6-bc76-bfb244a044ae	TCGA-CM-6167.8a5176da-e133-4647-b2bb-30285b8bbeab.pdf	8a5176da-e133-4647-b2bb-30285b8bbeab	YES		Cecum
TCGA-EF-5831-01	72	M0	N0	Stage IIA	7th	T3	NO		Colorectal Cancer	Rectal Adenocarcinoma	NA	0	4.17	0:DiseaseFree		NOT HISPANIC OR LATINO	7/15/11	0.4306	162	Rectal Adenocarcinoma	No	No	C20	8140-03-01	C20.9	YES	2010		NO		NA		NO	NA	NA	NA	NA		NA	READ	4.17	0:LIVING	4d5437b3-b6a0-4d17-a7aa-4f2b790e4532						Rectum
TCGA-AF-A56L-01	48	M0	N2	Stage IIIC	6th	T3			Colorectal Cancer	Rectal Adenocarcinoma	NA	0	65.93	0:DiseaseFree			4/18/13	0.1725	159	Rectal Adenocarcinoma	No	No	C19	8140-03-01	C19.9	YES	2008				NA	YES	YES	10	NA	23	NA	NO	NA	READ	65.93	0:LIVING	C8FD1040-82A2-4CDA-AC49-C2F82B20CBAB					YES	Sigmoid Colon
TCGA-DM-A1HA-01	82	M0	N2	Stage IIIC		T3	YES	Normal	Colorectal Cancer	Colon Adenocarcinoma	3902	0	131.41	0:DiseaseFree		NOT HISPANIC OR LATINO	2011-5-00	0.3085	163	Colon Adenocarcinoma	No	No	C18.2	8140-03-01	C18.2	YES	2000	NO	YES	YES	NA		YES	4	NA	17	NA		FALSE	COAD	131.41	0:LIVING	56c8b812-ca8e-4eb2-b0fe-f264316789bf	baa29aee-e36f-417a-9f72-b70d9c8d47ed	TCGA-DM-A1HA.9E26E5F5-0FD1-4045-87F6-3C1362F5DF84.pdf	9E26E5F5-0FD1-4045-87F6-3C1362F5DF84			Ascending Colon
TCGA-EI-6514-01	59	M0	N0	Stage IIA	7th	T3	NO		Colorectal Cancer	Rectal Adenocarcinoma	NA	0	16.29	0:DiseaseFree		NOT HISPANIC OR LATINO	5/13/11	0.3525	NA	Rectal Adenocarcinoma	No	No	C20	8263-03-01	C20.9	YES	2010		NO		NA	NO	YES	0	0	8	NA		NA	READ	16.29	0:LIVING	40974ab3-e532-4d6e-9c98-ee640f3976d6				NO		Sigmoid Colon
TCGA-DM-A28K-01	75	M0	N0	Stage IIA	6th	T3	NO		Colorectal Cancer	Mucinous Adenocarcinoma of the Colon and Rectum	2780	0	98.16	0:DiseaseFree		NOT HISPANIC OR LATINO	7/27/11	0.2298	174	Colon Mucinous Adenocarcinoma	No	No	C18.3	8480-03-01	C18.3	YES	2003	NO	NO		NA	NO	YES	0	NA	17	NA		FALSE	MACR	98.16	0:LIVING	3E1886A8-2ED2-41EE-8B58-10F5321ADE6F	E56324EF-8FBE-4A0C-9515-4B2608E2CF02	TCGA-DM-A28K.499EEF9A-F77A-4F0D-A575-CB52AAB54E9B.pdf	499EEF9A-F77A-4F0D-A575-CB52AAB54E9B			Hepatic Flexure
TCGA-DC-4749-01	57	M0	N0	Stage I	7th	T2	NO		Colorectal Cancer	Rectal Adenocarcinoma	NA	0	25.03	0:DiseaseFree		NOT HISPANIC OR LATINO	2006-09-11	0.4852	179	Rectal Adenocarcinoma	No	No	C19	8140-03-01	C19.9	YES	2010		NO		NA	YES	YES	0	NA	16	NA		NA	READ	25.03	0:LIVING	bf65c2cd-8348-488f-8485-9196ba42d17e				NO		Rectosigmoid Junction
TCGA-AD-6964-01	58		N2b		7th	T4a	YES	Normal	Colorectal Cancer	Colon Adenocarcinoma	NA	0	10.68	1:Recurred/Progressed		NOT HISPANIC OR LATINO	8/17/11	0.0111	183	Colon Adenocarcinoma	No	Yes	C18.2	8140-03-01	C18.2	YES	2011	NO	NO		0.4	YES	YES	0	9	16	NA		NA	COAD	10.87	1:DECEASED	5e7074a6-5011-4dc5-950c-41365dbc6d09	4d16e41a-b100-4080-a759-1f62e54c1c91	TCGA-AD-6964.e44f0cf3-e315-4305-9a95-dd8bc9ce7496.pdf	e44f0cf3-e315-4305-9a95-dd8bc9ce7496			Cecum
TCGA-AY-5543-01	65	M1	N1a	Stage IVA	7th	T3	NO		Colorectal Cancer	Colon Adenocarcinoma	NA	0	32.98	0:DiseaseFree		NOT HISPANIC OR LATINO	2004-07-11	0.3122	NA	Colon Adenocarcinoma	No	No	C18.2	8140-03-01	C18.2	YES	2010	NO	NO		0.8	NO	YES	1	NA	24	NA		NA	COAD	32.98	0:LIVING	14cc6f5b-5692-471e-98b4-ae200b3d8fed	0b6dfffe-43c7-47a7-82aa-fd9f7dec0f13	TCGA-AY-5543.38444650-4e96-445c-9e40-04daefa76834.pdf	38444650-4e96-445c-9e40-04daefa76834	NO		Ascending Colon
TCGA-AF-6136-01	72	MX	N1b	Stage IIIB	7th	T3			Colorectal Cancer	Rectal Adenocarcinoma	NA	0	20.01	1:Recurred/Progressed		NOT HISPANIC OR LATINO	2009-12-11	0.4803	161.3	Rectal Adenocarcinoma	No	No	C19	8140-03-01	C19.9	YES	2011				NA	YES	YES	2	NA	52	NA		NA	READ	24.34	0:LIVING	5bc1db25-3e25-44d7-99cb-e31f00cf1d58						Rectosigmoid Junction
TCGA-CA-5256-01	54	M0	N0	Stage IIA		T3	NO		Colorectal Cancer	Colon Adenocarcinoma	NA	0	12.45	0:DiseaseFree			2004-05-11	0.4695	160	Colon Adenocarcinoma	No	No	C18.9	8140-03-01	C18.9	YES	2010	NO	NO		1.2		NO	NA	NA	NA	NA		NA	COAD	12.45	0:LIVING	17633a60-e12b-4a7c-bd8a-c16341ddc606	d4d5deb6-6cfb-4e25-9824-8f7dc8d5b451	TCGA-CA-5256.88b57491-1b29-40e0-bb15-95adbb9aef9c.pdf	88b57491-1b29-40e0-bb15-95adbb9aef9c			Hepatic Flexure
TCGA-G4-6298-01	90	MX	N1	Stage IIIB	6th	T4a	NO		Colorectal Cancer	Colon Adenocarcinoma	NA	0	9.56	1:Recurred/Progressed		NOT HISPANIC OR LATINO	6/30/11	0.3193	NA	Colon Adenocarcinoma	No	Yes	C18.0	8140-03-01	C18.0	YES	2005	NO	NO		3	NO	YES	1	NA	37	NA		NA	COAD	23.49	1:DECEASED	ab9cc98a-86ae-4913-bcb2-cc3aeff8abb1	83b624fe-acc8-4777-b606-e4cacdc11a82	TCGA-G4-6298.bf7b5bf6-9223-412a-b98f-5e89761c5c8a.pdf	bf7b5bf6-9223-412a-b98f-5e89761c5c8a	YES		Cecum
TCGA-EI-7004-01	37	M0	N2b		7th	T4a	NO		Colorectal Cancer	Rectal Adenocarcinoma	NA	0	8.44	0:DiseaseFree		NOT HISPANIC OR LATINO	7/18/11	0.318	172	Rectal Mucinous Adenocarcinoma	No	No	C19	8480-03-01	C19.9	YES	2011		NO		NA	YES	YES	30	NA	30	NA		NA	READ	8.44	0:LIVING	b2db7f47-540f-4bd3-81bb-d686b0225201				NO		Rectosigmoid Junction
TCGA-F4-6461-01	41	M0	N2	Stage IIIC	7th	T4b	NO		Colorectal Cancer	Colon Adenocarcinoma	NA	0	9.46	1:Recurred/Progressed		NOT HISPANIC OR LATINO	6/20/11	0.0581	151	Colon Adenocarcinoma	No	No	C18.9	8140-03-01	C18.9	YES	2011	NO	NO		2.8	NO	YES	5	0	5	NA		NA	COAD	11.1	1:DECEASED	2900eadd-7e27-4371-94e5-7d58cdff0138	115e6be9-dd9a-4137-8a5c-821ff7860a8f	TCGA-F4-6461.2a2e4b4c-eca6-4e8b-a84f-193c7c87b6b0.pdf	2a2e4b4c-eca6-4e8b-a84f-193c7c87b6b0	NO		Hepatic Flexure
TCGA-CM-4743-01	69	M0	N0	Stage IIA		T3	NO		Colorectal Cancer	Colon Adenocarcinoma	NA	0	23.03	0:DiseaseFree		NOT HISPANIC OR LATINO	1/24/11	0.0047	167	Colon Adenocarcinoma	No	No	C18.2	8140-03-01	C18.2	YES	2010	NO	NO		NA	YES	YES	0	NA	27	NA		NA	COAD	23.03	0:LIVING	c8d7eb0f-2502-4277-a8ef-435b08f3c863	14eb006d-42b2-4765-9dc2-b96f9aa03c10	TCGA-CM-4743.b3a7f5c8-89c3-4ab3-86d4-3577f1b58704.pdf	b3a7f5c8-89c3-4ab3-86d4-3577f1b58704	NO		Hepatic Flexure
TCGA-AA-3526-01	57	M0	N0	Stage I	6th	T2	NO		Colorectal Cancer	Colon Adenocarcinoma	NA	0	19.05	0:DiseaseFree			5/18/10	0.1245	NA	Colon Adenocarcinoma	No	No	C18.7	8140-03-01	C18.7	YES	2007	NO	NO		0.9	NO	YES	0	NA	17	45		NA	COAD	19.05	0:LIVING	88e64f45-adc4-4223-9838-4d7d45b8f0c0	5049aeb6-44d3-4e4a-ad30-5dc99c903039	TCGA-AA-3526.7374ce91-8d9f-4ba3-867a-e326d2298077.pdf	7374ce91-8d9f-4ba3-867a-e326d2298077			Sigmoid Colon
TCGA-D5-6536-01	73	M0	N0	Stage IIA	7th	T3	NO		Colorectal Cancer	Colon Adenocarcinoma	NA	0	16.2	1:Recurred/Progressed		NOT HISPANIC OR LATINO	2006-09-11	0.2667	165	Colon Adenocarcinoma	No	No	C18.9	8140-03-01	C18.9	YES	2010	NO	NO		1	NO	YES	0	NA	14	NA		NA	COAD	17.84	0:LIVING	e83e5700-f968-4978-bb78-56a83936ce8c	258dd9ce-a865-44d8-a665-f52f3cd368c1	TCGA-D5-6536.6c5cf659-1dea-4ba4-8e62-9cf19384f72a.pdf	6c5cf659-1dea-4ba4-8e62-9cf19384f72a	YES		Sigmoid Colon
TCGA-A6-6652-01	59	M1	N0	Stage IVA		T3	NO		Colorectal Cancer	Colon Adenocarcinoma	NA	0	24.67	0:DiseaseFree		NOT HISPANIC OR LATINO	6/15/11	0.3395	185	Colon Adenocarcinoma	No	No	C18.7	8140-03-01	C18.7	YES	2011	NO	NO		0.7	NO	YES	0	NA	22	NA		NA	COAD	24.67	0:LIVING	96ac1f4b-79b0-4517-8caf-fc05abcaaf4f	e10ca275-47db-4d0b-8cc1-6680aad968b2	TCGA-A6-6652.b5adcacd-ddc5-45a4-acc8-37842e1bda14.pdf	b5adcacd-ddc5-45a4-acc8-37842e1bda14			Sigmoid Colon
TCGA-4T-AA8H-01	42	MX	N0	Stage IIA	7th	T3	NO		Colorectal Cancer	Mucinous Adenocarcinoma of the Colon and Rectum	107	0	12.65	0:DiseaseFree		NOT HISPANIC OR LATINO	2006-05-14	0.2816	167.6	Colon Mucinous Adenocarcinoma	No	No	C18.6	8480-03-01	C18.6	YES	2013	NO	NO		NA	NO	YES	0	NA	24	NA	NO	TRUE	MACR	12.65	0:LIVING	A5E14ADD-1552-4606-9FFE-3A03BCF76640	B7E4DAEF-B24B-45C0-8F9D-21BCF46D9C9A	TCGA-4T-AA8H.FAB79463-7351-4C25-9AEC-7B47486C7F54.pdf	FAB79463-7351-4C25-9AEC-7B47486C7F54	NO	NO	Descending Colon
TCGA-G4-6307-01	37	M0	N1	Stage IIIB	2nd	T3	NO		Colorectal Cancer	Colon Adenocarcinoma	NA	0	54.99	0:DiseaseFree		NOT HISPANIC OR LATINO	7/13/11	0.2746	166	Colon Adenocarcinoma	No	No	C18.7	8140-03-01	C18.7	YES	2007	NO	NO		1.5	YES	YES	2	NA	17	NA		NA	COAD	54.99	0:LIVING	568dbda7-88b5-4330-881f-dc5d6c7ce4ae	801b8d05-2d29-4f8c-8d8d-634b2e21b867	TCGA-G4-6307.fd16f984-2f04-487b-a553-90194c790ff2.pdf	fd16f984-2f04-487b-a553-90194c790ff2	NO		Sigmoid Colon
TCGA-F5-6863-01	71	M0	N1	Stage IIIB	7th	T4a	NO		Colorectal Cancer	Rectal Adenocarcinoma	NA	0	6.27	1:Recurred/Progressed		NOT HISPANIC OR LATINO	2010-07-11	0.4128	166	Rectal Adenocarcinoma	No	No	C20	8140-03-01	C20.9	YES	2011		NO		NA	NO	YES	3	0	6	NA		NA	READ	11.86	1:DECEASED	72e640f2-869f-4aef-8ebe-b127f3e7048a				NO		Rectum
TCGA-CK-5913-01	58	MX	N0	Stage IIA	6th	T3	YES	Normal	Colorectal Cancer	Colon Adenocarcinoma	NA	0	51.28	0:DiseaseFree		NOT HISPANIC OR LATINO	2011-6-00	0.0595	NA	Colon Adenocarcinoma	No	No	C18.2	8140-03-01	C18.2	YES	2008	NO	NO		0.5	NO		NA	NA	NA	NA		NA	COAD	51.28	0:LIVING	3758f4f7-ac2f-4f9d-bee2-526196f8129a	afc23299-5975-4ed8-b9f1-7b8fef14384b	TCGA-CK-5913.376116fc-87f8-4c6d-a448-bf642931eebf.pdf	376116fc-87f8-4c6d-a448-bf642931eebf	NO		Cecum
TCGA-CM-6169-01	67	M0	N0	Stage IIA	7th	T3	NO		Colorectal Cancer	Colon Adenocarcinoma	NA	0	13.01	0:DiseaseFree		NOT HISPANIC OR LATINO	7/19/11	0.1635	176	Colon Adenocarcinoma	No	No	C18.0	8140-03-01	C18.0	YES	2010	NO	NO		1.4	YES	YES	0	NA	19	NA		NA	COAD	13.01	0:LIVING	8e87ddca-f43e-4c6f-9d5b-430b666a7f6c	c1a72c32-2588-4d38-a634-ed1868dc9969	TCGA-CM-6169.94244f00-1696-46e7-88af-d316a5c238fb.pdf	94244f00-1696-46e7-88af-d316a5c238fb	YES		Cecum
TCGA-AA-3495-01	79	M0	N0	Stage I	5th	T2	NO		Colorectal Cancer	Colon Adenocarcinoma	NA	0	37.02	0:DiseaseFree			5/18/10	0.2107	NA	Colon Adenocarcinoma	No	No	C18.2	8140-03-01	C18.2	YES	2002	NO	NO		0.5		YES	0	NA	18	NA		NA	COAD	37.02	0:LIVING	15b987ba-77ab-477b-a54a-65ec5c7c399e	57733d46-9726-4cc0-825f-77185bc7bea9	TCGA-AA-3495.5cecfe00-91c2-4b8c-98c6-5b6b1f997390.pdf	5cecfe00-91c2-4b8c-98c6-5b6b1f997390			Hepatic Flexure
TCGA-AG-3731-01	65	M1	N1	Stage IV	5th	T3	NO		Colorectal Cancer	Rectal Adenocarcinoma	NA	0	36.99	0:DiseaseFree			5/18/10	0.1624	NA	Rectal Adenocarcinoma	No	No	C20	8140-03-01	C20.9	YES	2004		NO		NA		YES	3	NA	34	NA		NA	READ	36.99	0:LIVING	72756208-a5ed-47d2-8c4c-19a8d39f7b9d						Rectum
TCGA-D5-6535-01	80	MX	N1	Stage IIIB	7th	T3	NO		Colorectal Cancer	Colon Adenocarcinoma	NA	0	15.11	0:DiseaseFree		NOT HISPANIC OR LATINO	2006-09-11	0.5387	157	Colon Adenocarcinoma	No	No	C18.9	8140-03-01	C18.9	YES	2010	NO	NO		0.7	YES	YES	1	NA	6	NA		NA	COAD	15.11	0:LIVING	a123dc45-e427-461e-8d60-c51307aa498c	383f29d6-7db7-42a3-a2f3-fb69dca65f83	TCGA-D5-6535.59ba1e59-3e20-40a9-9068-09fc324845e7.pdf	59ba1e59-3e20-40a9-9068-09fc324845e7	YES		Ascending Colon
TCGA-G4-6306-01	71	M0	N0		6th	T2	NO		Colorectal Cancer	Colon Adenocarcinoma	NA	0	44.65	0:DiseaseFree		NOT HISPANIC OR LATINO	2007-12-11	0.2501	170	Colon Adenocarcinoma	No	No	C18.2	8140-03-01	C18.2	YES	2007	NO	NO		0.4		YES	0	NA	17	NA		NA	COAD	44.65	0:LIVING	303286c2-bc58-4bbb-9171-74cdb1d7f62f	66c10757-2011-40ae-8b77-2647785fd463	TCGA-G4-6306.563e9aa1-d970-4ca7-9a04-634f1ec8dc9c.pdf	563e9aa1-d970-4ca7-9a04-634f1ec8dc9c	NO		Ascending Colon
TCGA-DM-A28M-01	63	M0	N0	Stage IIA	6th	T3	YES	Normal	Colorectal Cancer	Colon Adenocarcinoma	2698	0	95.11	0:DiseaseFree		NOT HISPANIC OR LATINO	7/27/11	0.0692	172	Colon Adenocarcinoma	No	No	C18.6	8140-03-01	C18.6	YES	2003	NO	YES	YES	NA	NO	YES	0	NA	13	NA		FALSE	COAD	95.11	0:LIVING	C48E2CE0-3806-4675-92F3-D38FF67C5EFA	AFC8D98D-6E58-461B-B771-C86486F9F012	TCGA-DM-A28M.0A659279-BA92-44AF-9E93-80457ADEC729.pdf	0A659279-BA92-44AF-9E93-80457ADEC729			Descending Colon
TCGA-F5-6702-01	71	M1	N1	Stage IVA	7th	T3			Colorectal Cancer	Rectal Adenocarcinoma	NA	0	12.09	1:Recurred/Progressed		NOT HISPANIC OR LATINO	8/31/11	0.3903	172	Rectal Adenocarcinoma	No	No	C19	8140-03-01	C19.9	YES	2010				NA	NO	YES	1	NA	12	NA		NA	READ	28.55	1:DECEASED	f1ce4b5f-55d0-4989-a5f3-6b6e591538b2				NO		Rectosigmoid Junction
TCGA-EI-7002-01	58	M1	N2	Stage IV	7th	T3	NO		Colorectal Cancer	Rectal Adenocarcinoma	NA	0	11.96	0:DiseaseFree		NOT HISPANIC OR LATINO	7/21/11	0.5407	185	Rectal Adenocarcinoma	No	No	C20	8211-03-01	C20.9	YES	2011		NO		NA	YES	YES	7	NA	13	NA		NA	READ	11.96	0:LIVING	2b1783da-9ede-4590-b96a-6b0eabc8777f						Rectum
TCGA-EF-5830-01	54	M0	N0	Stage IIB	7th	T4a	NO		Colorectal Cancer	Rectal Adenocarcinoma	NA	0	3.48	0:DiseaseFree		NOT HISPANIC OR LATINO	7/15/11	0.2437	182	Rectal Adenocarcinoma	No	No	C20	8140-03-01	C20.9	YES	2010		NO		NA	NO	NO	NA	NA	NA	NA		NA	READ	3.48	0:LIVING	0b6b1937-4024-4f2c-aeca-46387277755f				NO		Rectum
TCGA-CM-6170-01	73	M0	N0	Stage I	7th	T2	NO		Colorectal Cancer	Colon Adenocarcinoma	NA	0	15.01	0:DiseaseFree		NOT HISPANIC OR LATINO	7/19/11	0.3913	145	Colon Adenocarcinoma	No	No	C18.6	8140-03-01	C18.6	YES	2010	NO	NO		1.2	NO	YES	0	NA	12	NA		NA	COAD	15.01	0:LIVING	9d8c4693-8e36-473b-bb34-a7cdc04dd223	8ec9edae-7252-46c0-ada6-0d7998677aca	TCGA-CM-6170.319e200a-d0c5-47b3-9432-1eb1404233fa.pdf	319e200a-d0c5-47b3-9432-1eb1404233fa	NO		Descending Colon
TCGA-DM-A288-01	68	M0	N2	Stage IIIC	6th	T3	NO		Colorectal Cancer	Mucinous Adenocarcinoma of the Colon and Rectum	3699	0	10.51	1:Recurred/Progressed		NOT HISPANIC OR LATINO	7/27/11	0.4907	170	Colon Mucinous Adenocarcinoma	No	No	C18.0	8480-03-01	C18.0	YES	2001	NO	YES	YES	NA	NO	YES	4	NA	22	NA		FALSE	MACR	14.03	1:DECEASED	143F2DD6-A280-41C5-9242-442EF91B73EC	73E8948F-809C-4FB4-8174-CAAA7F202F76	TCGA-DM-A288.EB32DBF8-FC70-4848-9595-45B295D698B5.pdf	EB32DBF8-FC70-4848-9595-45B295D698B5			Cecum
TCGA-EI-6881-01	60	M0	N1	Stage IIIA	6th	T3	NO		Colorectal Cancer	Rectal Adenocarcinoma	NA	0	16.39	0:DiseaseFree		NOT HISPANIC OR LATINO	7/17/11	0.1479	176	Rectal Adenocarcinoma	No	No	C20	8263-03-01	C20.9	YES	2010		NO		NA	NO	YES	1	NA	18	NA		NA	READ	16.39	0:LIVING	3aecf83e-c614-4ffa-8c82-1b5dadf6509e				NO		Rectosigmoid Junction
TCGA-AA-3655-01	68	M0	N0	Stage II	5th	T3	NO		Colorectal Cancer	Colon Adenocarcinoma	NA	0	60.97	0:DiseaseFree			5/18/10	0.1393	NA	Colon Adenocarcinoma	No	No	C18.7	8140-03-01	C18.7	YES	2005	NO	NO		1	NO	YES	0	NA	22	NA		NA	COAD	60.97	0:LIVING	31a3877d-3e82-450e-811f-3448b06f3950	41192387-8da9-4bd2-be0f-f74157e7bab9	TCGA-AA-3655.595cecd4-765b-4ec9-8be1-c971a6840904.pdf	595cecd4-765b-4ec9-8be1-c971a6840904			Sigmoid Colon
TCGA-NH-A50V-01	69	M0	N2a	Stage IIIB	7th	T3	NO		Colorectal Cancer	Colon Adenocarcinoma	41	0	19.32	0:DiseaseFree		NOT HISPANIC OR LATINO	2003-08-13	0.1895	167.6	Colon Adenocarcinoma	No	No	C18.0	8140-03-01	C18.0	YES	2012	NO	NO		NA	NO	YES	4	0	35	NA	NO	FALSE	COAD	19.32	0:LIVING	D3B7ADA6-5395-4212-A921-8E97C92B605D	A7A71B11-5E34-49A4-8D54-BE27D9C8DAF0	TCGA-NH-A50V.A745029F-98FE-44AA-8006-A06CEB09F560.pdf	A745029F-98FE-44AA-8006-A06CEB09F560	NO	YES	Cecum
TCGA-AD-6963-01	58	MX	N0		7th	T3	NO		Colorectal Cancer	Colon Adenocarcinoma	NA	0	27.4	0:DiseaseFree			8/17/11	0.1973	193	Colon Adenocarcinoma	No	No	C18.2	8140-03-01	C18.2	YES	2011	NO	NO		0.3	NO	YES	0	NA	12	NA		NA	COAD	27.4	0:LIVING	47a8e514-904c-4867-8f43-7eb573be835b	08003f93-05c8-40ed-95dc-16abf83b1e43	TCGA-AD-6963.cc2d253a-3e7a-4701-a5f3-12b70e3fa203.pdf	cc2d253a-3e7a-4701-a5f3-12b70e3fa203			Ascending Colon
TCGA-CK-4952-01	48	M0	N2	Stage IIIC	6th	T4	NO		Colorectal Cancer	Mucinous Adenocarcinoma of the Colon and Rectum	NA	0	15.6	0:DiseaseFree		NOT HISPANIC OR LATINO	3/31/11	0.1547	NA	Colon Mucinous Adenocarcinoma	No	No	C18.2	8480-03-01	C18.2	YES	2007	NO	NO		1	NO	YES	5	0	31	NA		NA	MACR	15.6	0:LIVING	5342e2e8-1465-4f7b-9450-ef27280f80c7	88b3045c-bb2e-4ad6-adbb-b52fabb7b917	TCGA-CK-4952.0086611e-c16d-4934-804e-332f4d0daad1.pdf	0086611e-c16d-4934-804e-332f4d0daad1	NO		Ascending Colon
TCGA-AM-5820-01	59	M1	N2	Stage IVA	7th	T4a	NO		Colorectal Cancer	Colon Adenocarcinoma	NA	0	0.46	0:DiseaseFree		NOT HISPANIC OR LATINO	7/15/11	0.2068	164	Colon Adenocarcinoma	No	No	C18.9	8140-03-01	C18.9	YES	2010	NO	NO		1.2	YES	YES	4	NA	4	NA		NA	COAD	0.46	0:LIVING	26a12266-c6d8-42f9-bd4e-5093d827ac9a	1cdee84f-33d8-4836-b569-5b157aec38e5	TCGA-AM-5820.727c0f04-0d64-43ec-a597-3a9e99bf78bb.pdf	727c0f04-0d64-43ec-a597-3a9e99bf78bb	NO		Sigmoid Colon
TCGA-AU-6004-01	69	M0	N0	Stage I	7th	T2	NO		Colorectal Cancer	Colon Adenocarcinoma	NA	0	27.07	0:DiseaseFree		NOT HISPANIC OR LATINO	2006-03-11	0.0505	160	Colon Adenocarcinoma	No	No	C18.0	8140-03-01	C18.0	YES	2010	NO	NO		1	NO	YES	0	0	16	NA		NA	COAD	27.07	0:LIVING	32b77693-18e1-4692-8488-add1940c9e7c	09ddb59b-46b1-42d3-bb06-62e67a213394	TCGA-AU-6004.28578993-a474-4afb-93b6-46665b90e1b2.pdf	28578993-a474-4afb-93b6-46665b90e1b2	NO		Cecum
TCGA-G4-6317-01	51	MX	N2	Stage IIIC	6th	T3	NO		Colorectal Cancer	Colon Adenocarcinoma	NA	0	19.45	1:Recurred/Progressed		NOT HISPANIC OR LATINO	2007-12-11	0.4029	162	Colon Adenocarcinoma	No	No	C18.7	8140-03-01	C18.7	YES	2008	NO	YES	NO	1.3		YES	6	NA	109	NA		NA	COAD	35.97	0:LIVING	cee553c8-460d-436b-b55d-8f41624816cc	ef88e2b5-41f4-4d62-ac3d-d10ec8192778	TCGA-G4-6317.852f4165-5450-4ba2-9042-1ac863f0ca90.pdf	852f4165-5450-4ba2-9042-1ac863f0ca90	NO		Sigmoid Colon
TCGA-CI-6622-01	74	M0	N0	Stage IIB	7th	T4			Colorectal Cancer	Rectal Adenocarcinoma	NA	0	44.74	0:DiseaseFree		NOT HISPANIC OR LATINO	9/15/11	0.1275	NA	Rectal Adenocarcinoma	No	No	C20	8140-03-01	C20.9	YES	2010				NA	YES	YES	0	NA	24	NA		NA	READ	44.74	0:LIVING	bd6877a8-06b4-4b95-bed2-15c524068f21				YES		Rectum
TCGA-A6-5660-01	73	M0	N2b	Stage IIIC		T3	NO		Colorectal Cancer	Colon Adenocarcinoma	NA	0	29.17	0:DiseaseFree		NOT HISPANIC OR LATINO	5/31/11	0.3504	170	Colon Adenocarcinoma	No	No	C18.2	8140-03-01	C18.2	YES	2010	NO	NO		1.5	YES	YES	11	NA	23	NA		NA	COAD	29.17	0:LIVING	0dc41cd5-0672-407c-9b4a-0f5f3970aa54	1bc0790d-1383-43a2-920a-ae5c7205e518	TCGA-A6-5660.865dc724-445f-45a7-a143-5318f6acb580.pdf	865dc724-445f-45a7-a143-5318f6acb580			Cecum
TCGA-AA-A01P-01	80	M0	N1	Stage III	5th	T3	NO		Colorectal Cancer	Colon Adenocarcinoma	2243	0	25.03	1:Recurred/Progressed			6/15/11	0.0003	NA	Colon Adenocarcinoma	No	No	C18.2	8140-03-01	C18.2	YES	2003	NO	NO		NA	YES	YES	1	NA	21	385		FALSE	COAD	38.04	1:DECEASED	13ae9d83-a22f-451f-88bb-686051725cf3	133c13de-6c6b-45e2-a611-a5c5a4aebaa6	TCGA-AA-A01P.8547AC20-9066-452B-BB3D-AF6618445A79.pdf	8547AC20-9066-452B-BB3D-AF6618445A79			Ascending Colon
TCGA-AF-3911-01	48	MX	N2	Stage IIIC	6th	T3	NO		Colorectal Cancer	Rectal Adenocarcinoma	NA	0	33.51	1:Recurred/Progressed		NOT HISPANIC OR LATINO	6/28/11	0.47	180.3	Rectal Adenocarcinoma	No	No	C20	8140-03-01	C20.9	YES	2009		NO		NA	YES	YES	9	NA	18	NA		NA	READ	37.71	0:LIVING	17e286b7-7793-446d-b556-1108addb5ba2						Rectum
TCGA-A6-6653-01	82	M0	N0	Stage I	7th	T2	YES	Abnormal	Colorectal Cancer	Colon Adenocarcinoma	NA	0	24.38	0:DiseaseFree		NOT HISPANIC OR LATINO	2006-10-11	0.0132	182.8	Colon Adenocarcinoma	No	No	C18.9	8140-03-01	C18.9	YES	2011	NO	NO		0.7	NO	YES	0	NA	12	NA		NA	COAD	24.38	0:LIVING	68801d41-535f-4b38-989b-ef4fe5f00039	bfdf24b7-f635-414f-8ba4-5eb58c8c4577	TCGA-A6-6653.8360924d-ce15-4713-82d3-f8f8932b1dfb.pdf	8360924d-ce15-4713-82d3-f8f8932b1dfb			Ascending Colon
TCGA-AA-A01Z-01	68	M0	N0	Stage II	5th	T3	NO		Colorectal Cancer	Colon Adenocarcinoma	1877	0	36.99	1:Recurred/Progressed			6/15/11	0.1752	NA	Colon Adenocarcinoma	No	No	C18.2	8140-03-01	C18.2	YES	2004	NO	NO		NA	YES	YES	0	NA	12	77		FALSE	COAD	36.99	0:LIVING	c9e829d9-cd08-41a9-a5a4-34f2d7d619c7	9ca7e5df-f832-435f-842e-4be86c01a554	TCGA-AA-A01Z.E8C798B9-30E0-40B0-93B3-49ABD6E7F29A.pdf	E8C798B9-30E0-40B0-93B3-49ABD6E7F29A			Ascending Colon
TCGA-AG-3732-01	78	M0	N0	Stage I	5th	T2	NO		Colorectal Cancer	Rectal Adenocarcinoma	NA	0	32.95	0:DiseaseFree			5/18/10	0.3005	NA	Rectal Adenocarcinoma	No	No	C19	8140-03-01	C19.9	YES	2005		NO		NA	YES	YES	0	NA	12	NA		NA	READ	32.95	0:LIVING	a83923fd-276c-4526-9922-5ef741f551fd						Rectum
TCGA-F4-6805-01	58	M0	N0	Stage IIA	7th	T3	NO		Colorectal Cancer	Colon Adenocarcinoma	NA	0	34.4	0:DiseaseFree		NOT HISPANIC OR LATINO	8/25/11	0.1049	162	Colon Adenocarcinoma	No	No	C18.9	8140-03-01	C18.9	YES	2011	NO	NO		2	NO	NO	NA	NA	NA	NA		NA	COAD	34.4	0:LIVING	e76258b7-e13a-4b05-855b-d792701ffba1	6a3170a2-0064-44eb-a247-4712d6a85c9b	TCGA-F4-6805.c6183fed-cfc7-4e3d-a934-845331ff5ccf.pdf	c6183fed-cfc7-4e3d-a934-845331ff5ccf	NO		Descending Colon
TCGA-CM-5863-01	60	M0	N1b	Stage IIIB	7th	T3	NO		Colorectal Cancer	Mucinous Adenocarcinoma of the Colon and Rectum	NA	0	15.01	0:DiseaseFree		NOT HISPANIC OR LATINO	7/26/11	0.0736	150	Colon Mucinous Adenocarcinoma	No	No	C18.2	8480-03-01	C18.2	YES	2010	NO	NO		2	NO	YES	3	NA	12	NA		NA	MACR	15.01	0:LIVING	cc1d6ad3-b60d-482e-8fa4-0af26823007d	8fa7105d-aba3-49e4-bbc0-083c547f3449	TCGA-CM-5863.1441ea9a-3fe4-4ee3-b22d-d73bb53ea399.pdf	1441ea9a-3fe4-4ee3-b22d-d73bb53ea399	YES		Ascending Colon
TCGA-EI-6917-01	33	M0	N1	Stage IIIA	7th	T3	NO		Colorectal Cancer	Rectal Adenocarcinoma	NA	0	17.44	0:DiseaseFree		NOT HISPANIC OR LATINO	7/18/11	0.0009	176	Rectal Adenocarcinoma	No	No	C20	8255-03-01	C20.9	YES	2010		NO		NA	NO	YES	3	NA	14	NA		NA	READ	17.44	0:LIVING	0cb21fb0-520f-4105-99ec-697a335115b5				NO		Rectum
TCGA-A6-A566-01	55	M0	N1	Stage IIIB	6th	T4			Colorectal Cancer	Mucinous Adenocarcinoma of the Colon and Rectum	1827	0	8.44	1:Recurred/Progressed		NOT HISPANIC OR LATINO	4/15/13	0.1209	160	Colon Mucinous Adenocarcinoma	No	No	C18.6	8480-03-01	C18.6	YES	2007	NO	YES	NO	NA	YES	YES	2	NA	13	NA	YES	FALSE	MACR	24.9	1:DECEASED	790266BC-C252-43F4-85D1-1B06EE529CF8	615FDEE9-637E-45C6-8909-36B9201A8EB7	TCGA-A6-A566.D2679879-72B7-4515-9496-B1FCE87C8571.pdf	D2679879-72B7-4515-9496-B1FCE87C8571		YES	Descending Colon
TCGA-A6-5659-01	82	M0	N0	Stage I		T2	NO		Colorectal Cancer	Colon Adenocarcinoma	NA	0	30.42	0:DiseaseFree	FPPP	NOT HISPANIC OR LATINO	5/26/11	0.3106	180	Colon Adenocarcinoma	No	No	C18.2	8140-03-01	C18.2	YES	2010	NO	NO		1.5	NO	YES	0	NA	26	NA		NA	COAD	30.42	0:LIVING	98d45099-feae-4dad-aa38-ec03fed6d999	7bbba7d3-c921-4063-8a82-3496aa6b89d5	TCGA-A6-5659.16172149-a834-4f41-a786-5d87a69fc65c.pdf	16172149-a834-4f41-a786-5d87a69fc65c			Cecum
TCGA-CA-5255-01	45	M0	N0	Stage IIA	6th	T3			Colorectal Cancer	Colon Adenocarcinoma	NA	0	12.35	0:DiseaseFree		NOT HISPANIC OR LATINO	2008-08-11	0.1646	172	Colon Adenocarcinoma	No	No	C18.9	8140-03-01	C18.9	YES	2010	NO			1.5		NO	NA	NA	NA	NA		NA	COAD	12.35	0:LIVING	563d67a1-f1ba-4722-aa2d-9b35b1689468	5747e3d1-3c16-4c85-be2e-bfab9584d61b	TCGA-CA-5255.2de28701-8490-4460-83bc-5138572fba09.pdf	2de28701-8490-4460-83bc-5138572fba09			Ascending Colon
TCGA-4N-A93T-01	67	M0	N1b	Stage IIIB	7th	T4a	NO		Colorectal Cancer	Colon Adenocarcinoma	98	0	4.8	0:DiseaseFree		NOT HISPANIC OR LATINO	2010-01-14	0.313	167.64	Colon Adenocarcinoma	No	No	C18.2	8140-03-01	C18.2	YES	2013	NO	NO		NA	NO	YES	NA	2	25	NA	NO	TRUE	COAD	4.8	0:LIVING	92554413-9EBC-4354-8E1B-9682F3A031D9	7904523E-E859-47B9-8BA0-C1A1363AFA0C	TCGA-4N-A93T.5AEC5E5B-8EC4-4AA0-A195-612CFC38481F.pdf	5AEC5E5B-8EC4-4AA0-A195-612CFC38481F	NO	YES	Ascending Colon
TCGA-A6-4105-01	79	M0	N0	Stage IIA	7th	T3	NO		Colorectal Cancer	Colon Adenocarcinoma	NA	0	11.96	1:Recurred/Progressed		NOT HISPANIC OR LATINO	6/24/11	0.3692	180.3	Colon Adenocarcinoma	No	Yes	C18.2	8140-03-01	C18.2	YES	2010	NO	NO		2.6	NO	YES	0	NA	19	NA		NA	COAD	14.52	1:DECEASED	95d4f0c4-5997-4ffb-b876-0ddfeee972bb	08c83da9-c037-464b-a68a-9df6e89ed861	TCGA-A6-4105.d2ce055f-3de6-4b96-96ad-133091cd0a8f.pdf	d2ce055f-3de6-4b96-96ad-133091cd0a8f			Ascending Colon
TCGA-CM-6165-01	74	M0	N0	Stage IIA	7th	T3	NO		Colorectal Cancer	Colon Adenocarcinoma	NA	0	16.03	0:DiseaseFree		NOT HISPANIC OR LATINO	7/19/11	0.1076	189	Colon Adenocarcinoma	No	No	C18.7	8140-03-01	C18.7	YES	2010	NO	NO		0.7	NO	YES	0	NA	20	NA		NA	COAD	16.03	0:LIVING	f4e047a5-bdb2-4bc2-aff0-e0f45bcc9062	0d1b5f70-169a-415f-93f3-efe0ccc0e4c7	TCGA-CM-6165.8837ac56-ad16-4bb7-9cea-dc712e0ae524.pdf	8837ac56-ad16-4bb7-9cea-dc712e0ae524	NO		Sigmoid Colon
TCGA-DC-6155-01	31	M0	N1b	Stage IIIA	7th	T2	NO		Colorectal Cancer	Rectal Adenocarcinoma	NA	0	13.96	0:DiseaseFree		NOT HISPANIC OR LATINO	7/26/11	0.4458	163	Rectal Adenocarcinoma	No	No	C19	8140-03-01	C19.9	YES	2010		NO		NA	NO	YES	3	NA	31	NA		NA	READ	13.96	0:LIVING	eb75ca70-e60f-453f-820c-485390abad88				NO		Rectosigmoid Junction
TCGA-EI-6885-01	57	M1	N1b	Stage IV	7th	T3	NO		Colorectal Cancer	Rectal Adenocarcinoma	NA	0	9.69	1:Recurred/Progressed		NOT HISPANIC OR LATINO	7/21/11	0.2335	164	Rectal Adenocarcinoma	No	No	C20	8211-03-01	C20.9	YES	2011		NO		NA	YES	YES	2	NA	13	NA		NA	READ	13.63	0:LIVING	3165bf70-df19-4043-bcfc-9ae92197ef72				YES		Rectosigmoid Junction
TCGA-A6-2675-01	78	MX	N0	Stage IIA	6th	T3	NO		Colorectal Cancer	Colon Adenocarcinoma	NA	0	43.4	0:DiseaseFree		NOT HISPANIC OR LATINO	6/30/11	0.2208	160	Colon Adenocarcinoma	No	No	C18.7	8140-03-01	C18.7	YES	2009	NO	NO		2	NO	YES	0	NA	11	NA		NA	COAD	43.4	0:LIVING	07dc5a1d-64b7-42ba-928e-9753bd533c1e	7cc80938-e5a3-4bfb-a988-e4c876894bcf	TCGA-A6-2675.c9a27850-8295-4e69-ab9e-a9765650fcea.pdf	c9a27850-8295-4e69-ab9e-a9765650fcea			Sigmoid Colon
TCGA-A6-6780-01	74	MX	N0	Stage IIA	7th	T3	NO		Colorectal Cancer	Mucinous Adenocarcinoma of the Colon and Rectum	NA	0	20.11	0:DiseaseFree	FPPP	NOT HISPANIC OR LATINO	2008-11-11	0.0772	168	Colon Mucinous Adenocarcinoma	No	No	C18.2	8480-03-01	C18.2	YES	2011	NO	NO		1.4	NO	YES	0	NA	18	NA		NA	MACR	20.11	0:LIVING	88832340-46ad-449c-8f81-6a8e5b495510	a8635b10-cbf2-461b-b459-e82e2aec4589	TCGA-A6-6780.b3b3707c-e311-4a38-a8a3-e8f8bba675ad.pdf	b3b3707c-e311-4a38-a8a3-e8f8bba675ad
TCGA-AA-3662-01	80	M1	N2	Stage IV	5th	T4	NO		Colorectal Cancer	Colon Adenocarcinoma	NA	0	6.04	0:DiseaseFree			5/18/10	0.4414	NA	Colon Adenocarcinoma	No	Yes	C18.9	8140-03-01	C18.9	YES	2005	NO	NO		0.9	NO	YES	4	NA	15	NA		NA	COAD	6.04	0:LIVING	d9fb85c3-ade1-47bf-8159-170f81eb130f	5f925197-6100-4594-9351-99c693981f43	TCGA-AA-3662.59a86f24-7500-467b-9e3f-9cbf5f872af7.pdf	59a86f24-7500-467b-9e3f-9cbf5f872af7			Sigmoid Colon
TCGA-AH-6644-01	73	MX	NX		7th	T3			Colorectal Cancer	Rectal Adenocarcinoma	NA	0	27.53	0:DiseaseFree			7/20/11	0.3061	NA	Rectal Adenocarcinoma	No	No	C19	8140-03-01	C19.9	YES	2010				NA	NO	YES	0	NA	15	NA		NA	READ	27.53	0:LIVING	d9121e5a-88f2-47a6-a0b1-25735c209e54						Rectosigmoid Junction
TCGA-AA-3685-01	69	M0	N0	Stage II	5th	T3	NO		Colorectal Cancer	Colon Adenocarcinoma	NA	0	37.02	0:DiseaseFree			5/18/10	0.5316	NA	Colon Adenocarcinoma	No	No	C18.9	8140-03-01	C18.9	YES	2007	NO	NO		0.9	YES	YES	0	NA	24	63		NA	COAD	37.02	0:LIVING	dca004bf-9c14-45a1-b186-ab3759f6c7fe	a2dd99bf-3a02-42cd-9aa8-80a018584ee6	TCGA-AA-3685.26cc9ea1-5415-4fbb-958c-f9fc005bf8e0.pdf	26cc9ea1-5415-4fbb-958c-f9fc005bf8e0			Sigmoid Colon
TCGA-D5-5541-01	63	M0	N1a	Stage IIIB		T3	NO		Colorectal Cancer	Colon Adenocarcinoma	NA	0	55.88	0:DiseaseFree		NOT HISPANIC OR LATINO	2/25/11	0.3206	170	Colon Adenocarcinoma	No	No	C18.7	8140-03-01	C18.7	YES	2010	NO	NO		0.7	NO	YES	1	0	8	NA		NA	COAD	55.88	0:LIVING	94067eb7-98b7-4975-bab1-c09e1b454a25	b534999a-a60d-4da7-a152-90ce37df4ce0	TCGA-D5-5541.1a21e147-900c-4fae-8a60-9a51093287f2.pdf	1a21e147-900c-4fae-8a60-9a51093287f2	NO		Sigmoid Colon
TCGA-AY-6196-01	47		N2b	Stage IIIC	7th	T3	NO		Colorectal Cancer	Mucinous Adenocarcinoma of the Colon and Rectum	NA	0	0.2	0:DiseaseFree		NOT HISPANIC OR LATINO	4/14/11	0.3042	NA	Colon Mucinous Adenocarcinoma	No	No	C18.2	8480-03-01	C18.2	YES	2010	NO	NO		1.5	YES	YES	12	NA	14	NA		NA	MACR	0.2	0:LIVING	2c30dc20-18a8-44f9-ab10-558c1e5634dc	2300f1fc-07fa-443c-bae8-f1b6fd3705bf	TCGA-AY-6196.e6e1533f-49e4-4e98-ae67-540b48beddfd.pdf	e6e1533f-49e4-4e98-ae67-540b48beddfd	NO		Cecum
TCGA-AA-A02Y-01	73	M0	N0	Stage I	6th	T2	NO		Colorectal Cancer	Colon Adenocarcinoma	1128	0	39.95	0:DiseaseFree			6/15/11	0.1905	NA	Colon Adenocarcinoma	No	No	C18.0	8140-03-01	C18.0	YES	2007	NO	NO		NA	YES	YES	0	NA	18	102		FALSE	COAD	39.95	0:LIVING	a435fdf4-a89a-499e-9006-cbb5693eab26	8537633b-6426-4b66-a2a3-fa942eedf01b	TCGA-AA-A02Y.214F632B-B4EE-41CE-A008-B249A9E80269.pdf	214F632B-B4EE-41CE-A008-B249A9E80269			Cecum
TCGA-G4-6311-01	80	MX	N1	Stage III	6th	T3	NO		Colorectal Cancer	Colon Adenocarcinoma	NA	0	39.39	0:DiseaseFree		NOT HISPANIC OR LATINO	2007-12-11	0.1236	173.5	Colon Adenocarcinoma	No	No	C18.2	8140-03-01	C18.2	YES	2008	NO	NO		1.5	YES	YES	1	NA	37	NA		NA	COAD	39.39	0:LIVING	79d33c28-a7e2-4fca-8be1-a16fb6d68d49	baac9aeb-b124-47bc-a454-4026847eb3e3	TCGA-G4-6311.9b738535-d694-4f0e-9fad-f2e67d9ff126.pdf	9b738535-d694-4f0e-9fad-f2e67d9ff126	YES		Ascending Colon
TCGA-CK-6747-01	87	MX	N0	Stage IIA	6th	T3	NO		Colorectal Cancer	Colon Adenocarcinoma	NA	0	82.88	0:DiseaseFree		NOT HISPANIC OR LATINO	2011-8-00	0.0004	NA	Colon Adenocarcinoma	No	No	C18.0	8140-03-01	C18.0	YES	2008	NO	NO		0.7	NO		NA	NA	NA	NA		NA	COAD	82.88	0:LIVING	755d3bde-76c3-45c1-8427-8e4d5d686dc1	bfdf3d03-51aa-41eb-93bf-d39ff501a824	TCGA-CK-6747.b0a2f381-be07-4bf8-a54f-0da67b128895.pdf	b0a2f381-be07-4bf8-a54f-0da67b128895	NO		Cecum
TCGA-CM-4751-01	62	M0	N1b	Stage IIIB	7th	T3	NO		Colorectal Cancer	Colon Adenocarcinoma	NA	0	27	0:DiseaseFree		NOT HISPANIC OR LATINO	2008-08-11	0.1867	183	Colon Adenocarcinoma	No	No	C18.0	8140-03-01	C18.0	YES	2009	NO	NO		1.5	YES	YES	3	NA	48	NA		NA	COAD	27	0:LIVING	e3ca9046-9634-4332-b19f-88b18110f941	a08a26d6-153c-4e79-a4cc-dbbe1620dc8f	TCGA-CM-4751.c1b8b7f6-bfdc-4e4f-be9a-5b752390efc0.pdf	c1b8b7f6-bfdc-4e4f-be9a-5b752390efc0	YES		Cecum
TCGA-F4-6463-01	51	M0	N0	Stage IIA	7th	T3	NO		Colorectal Cancer	Mucinous Adenocarcinoma of the Colon and Rectum	NA	0	35.71	0:DiseaseFree		NOT HISPANIC OR LATINO	6/20/11	0.1206	174	Colon Mucinous Adenocarcinoma	No	No	C18.4	8480-03-01	C18.4	YES	2011	NO	NO		2.5	NO	YES	0	0	18	NA		NA	MACR	35.71	0:LIVING	cbe23011-93b7-4e9f-b934-bd0122f91f54	0e53a06b-feae-46ab-9b7d-f1aeb31b499b	TCGA-F4-6463.a06e1c69-5737-4692-950c-4ef74ced2d03.pdf	a06e1c69-5737-4692-950c-4ef74ced2d03	NO		Transverse Colon
TCGA-AA-3496-01	83	M0	N0	Stage II	5th	T3	NO		Colorectal Cancer	Colon Adenocarcinoma	NA	0	1.02	0:DiseaseFree			5/18/10	0.3153	NA	Colon Adenocarcinoma	No	Yes	C18.2	8140-03-01	C18.2	YES	2002	NO	NO		1.2		YES	0	NA	23	NA		NA	COAD	1.02	0:LIVING	639e1050-088a-48fe-a0ef-4a01a3468cac	288c3d74-c236-4985-a01c-e39ccca065da	TCGA-AA-3496.0160bba3-9274-4457-bf4a-ca77c8f050b8.pdf	0160bba3-9274-4457-bf4a-ca77c8f050b8			Ascending Colon
TCGA-T9-A92H-01	82	M0	N0	Stage IIA	7th	T3	NO		Colorectal Cancer	Colon Adenocarcinoma	91	0	2.66	1:Recurred/Progressed		NOT HISPANIC OR LATINO	12/30/14	0.1742	180	Colon Adenocarcinoma	No	No	C18.7	8140-03-01	C18.7	YES	2013	NO	NO		NA	NO	YES	NA	NA	13	NA	NO	FALSE	COAD	11.89	0:LIVING	81A7184E-F9F5-4E3F-9603-5F5642386C1E	2DFB4A43-F4E9-4DE6-A385-F96E754D982E	TCGA-T9-A92H.AE058D5A-7249-44E5-87AA-663B07DA6A63.pdf	AE058D5A-7249-44E5-87AA-663B07DA6A63	YES	NO	Sigmoid Colon
TCGA-AH-6897-01	48	M0	N0	Stage I	7th	T2			Colorectal Cancer	Rectal Adenocarcinoma	NA	0	26.41	0:DiseaseFree		NOT HISPANIC OR LATINO	7/22/11	0.3045	180.5	Rectal Adenocarcinoma	No	No	C19	8140-03-01	C19.9	YES	2010				NA	NO	YES	0	NA	14	NA		NA	READ	26.41	0:LIVING	182fe81e-9c96-4824-8a8a-28f7c498020f				NO		Rectosigmoid Junction
TCGA-G4-6322-01	65	MX	N1	Stage IIIB	6th	T3	NO		Colorectal Cancer	Mucinous Adenocarcinoma of the Colon and Rectum	NA	0	25.92	1:Recurred/Progressed		NOT HISPANIC OR LATINO	7/13/11	0.1146	182	Colon Mucinous Adenocarcinoma	No	No	C18.6	8480-03-01	C18.6	YES	2009	NO	NO		1.2	YES	YES	2	NA	26	NA		NA	MACR	26.02	0:LIVING	b3fea9bb-53f9-4ddb-922d-b570562d7a7d	bb39734c-9d9c-4249-9d1b-176b28aba41c	TCGA-G4-6322.3e8f1c36-63d9-4f6e-8c16-b2e74f8fd138.pdf	3e8f1c36-63d9-4f6e-8c16-b2e74f8fd138	NO		Descending Colon
TCGA-G4-6586-01	73	M0	N0	Stage IIA	6th	T3	NO		Colorectal Cancer	Colon Adenocarcinoma	NA	0	35.78	0:DiseaseFree		NOT HISPANIC OR LATINO	7/14/11	0.045	152.1	Colon Adenocarcinoma	No	Yes	C18.2	8140-03-01	C18.2	YES	2008	NO	NO		0.9	YES	YES	0	NA	17	NA		NA	COAD	35.78	0:LIVING	7570761b-c333-40df-ac8c-9b7f94c58ef9	fdff57a6-2ce6-4b58-9bbe-83c0da7f816c	TCGA-G4-6586.6b0870c1-2a5a-403f-9a30-770a10928cba.pdf	6b0870c1-2a5a-403f-9a30-770a10928cba	NO		Ascending Colon
TCGA-D5-6534-01	62	M0	N0	Stage IIA	7th	T3	NO		Colorectal Cancer	Mucinous Adenocarcinoma of the Colon and Rectum	NA	0	43.23	0:DiseaseFree		NOT HISPANIC OR LATINO	2006-09-11	0.2042	170	Colon Mucinous Adenocarcinoma	No	No	C18.9	8480-03-01	C18.9	YES	2010	NO	NO		1.1	NO	YES	0	NA	22	NA		NA	MACR	43.23	0:LIVING	d259eeb2-d15e-436d-9d37-2d0b7658bc91	a73684e4-7cf1-4e9d-83b8-a6ebebd51101	TCGA-D5-6534.637c02fe-9238-4474-ba5b-15719353895b.pdf	637c02fe-9238-4474-ba5b-15719353895b	YES		Ascending Colon
TCGA-AA-A01X-01	80	M0	N1	Stage III	5th	T2	NO		Colorectal Cancer	Colon Adenocarcinoma	1907	0	25.99	1:Recurred/Progressed			6/15/11	0.522	NA	Colon Adenocarcinoma	No	No	C18.7	8140-03-01	C18.7	YES	2004	NO	NO		NA	YES	YES	2	NA	14	47		FALSE	COAD	25.99	0:LIVING	2e386e48-b99b-4806-a3e3-081d72a606e7	0225a318-9bb2-4340-a34a-99fcbc563e0a	TCGA-AA-A01X.1FD84A23-A23D-465B-9D2D-83928659BA60.pdf	1FD84A23-A23D-465B-9D2D-83928659BA60			Sigmoid Colon
TCGA-AA-3697-01	77	M0	N0	Stage II	5th	T3	NO		Colorectal Cancer	Colon Adenocarcinoma	NA	0	84.99	0:DiseaseFree			5/18/10	0.3684	NA	Colon Adenocarcinoma	No	No	C18.9	8140-03-01	C18.9	YES	2003	NO	NO		2		YES	0	NA	50	NA		NA	COAD	84.99	0:LIVING	dde411b2-5d2b-4638-8149-89bc1eb3c7ad	c8a9e194-fbb4-4cc5-8cda-665540e8acdc	TCGA-AA-3697.271de291-30bb-435a-a113-5dccbf38f9ed.pdf	271de291-30bb-435a-a113-5dccbf38f9ed			Sigmoid Colon
TCGA-A6-6648-01	56	M1a	N0	Stage IVA	7th	T3	NO		Colorectal Cancer	Colon Adenocarcinoma	NA	0	22.54	1:Recurred/Progressed		NOT HISPANIC OR LATINO	6/16/11	0.3655	182.8	Colon Adenocarcinoma	No	No	C18.6	8140-03-01	C18.6	YES	2010	NO	YES	NO	1.9	NO	YES	0	NA	21	NA		NA	COAD	25.16	0:LIVING	65056295-8fcd-4f82-a3c9-a5acd79521fe	a111b68c-b45c-4cfc-9733-9dd140e81419	TCGA-A6-6648.432dec4f-b217-44bf-a559-1559fdceb7ba.pdf	432dec4f-b217-44bf-a559-1559fdceb7ba
TCGA-EI-6512-01	64	M0	N1	Stage IIIB	7th	T3	NO		Colorectal Cancer	Rectal Adenocarcinoma	NA	0	17.67	0:DiseaseFree		NOT HISPANIC OR LATINO	5/13/11	0.2885	170	Rectal Adenocarcinoma	No	No	C20	8263-03-01	C20.9	YES	2010		NO		NA	NO	YES	1	0	17	NA		NA	READ	17.67	0:LIVING	25b43e40-e1f9-42a0-8052-5138f381eed9				NO		Rectosigmoid Junction
TCGA-5M-AATE-01	76	M0	N0	Stage IIA	7th	T3	NO		Colorectal Cancer	Colon Adenocarcinoma	963	0	26.61	1:Recurred/Progressed		HISPANIC OR LATINO	1/27/15	0.4018	177	Colon Adenocarcinoma	No	No	C18.2	8140-03-01	C18.2	YES	2011	NO	YES	YES	NA	NO	YES	0	0	15	NA	YES	FALSE	COAD	39.42	0:LIVING	A54B322B-80D3-435C-8D14-25841B741F6C	02981F5D-786D-4BC8-9449-CEDE512502BC	TCGA-5M-AATE.759F9B5B-2E5C-49E6-8E9B-32B265D1BE73.pdf	759F9B5B-2E5C-49E6-8E9B-32B265D1BE73	NO	NO	Ascending Colon
TCGA-CM-5344-01	39	M0	N1b	Stage IIIB	7th	T3	NO		Colorectal Cancer	Colon Adenocarcinoma	NA	0	22.01	0:DiseaseFree		HISPANIC OR LATINO	2005-03-11	0.3266	156	Colon Adenocarcinoma	No	No	C18.7	8140-03-01	C18.7	YES	2010	NO	NO		2.3	YES	YES	3	NA	108	NA		NA	COAD	22.01	0:LIVING	b6202d8d-dd3c-4fa2-9242-6e55759846af	698584f0-726b-4a10-bc69-9b4acaed2cef	TCGA-CM-5344.9af94cfc-6eef-4691-9dfb-c0f60cfebdcb.pdf	9af94cfc-6eef-4691-9dfb-c0f60cfebdcb	YES		Sigmoid Colon
TCGA-A6-6137-01	55	M0	N1c	Stage IIIB		T3	NO		Colorectal Cancer	Colon Adenocarcinoma	NA	0	27.07	0:DiseaseFree		NOT HISPANIC OR LATINO	6/14/11	0.1679	180.3	Colon Adenocarcinoma	No	No	C18.2	8140-03-01	C18.2	YES	2010	NO	NO		1.3	NO	YES	0	NA	21	NA		NA	COAD	27.07	0:LIVING	326c1637-ea91-4006-b440-d38420af1ae5	32fc9332-a9fd-47f6-9dee-6413e58e8cce	TCGA-A6-6137.700d53ad-bf88-4b4e-952a-6714e9a74a87.pdf	700d53ad-bf88-4b4e-952a-6714e9a74a87			Hepatic Flexure
TCGA-D5-6533-01	68	M0	N0		7th	T4b	NO		Colorectal Cancer	Colon Adenocarcinoma	NA	0	25.46	0:DiseaseFree		NOT HISPANIC OR LATINO	9/15/11	0.5398	156	Colon Adenocarcinoma	No	No	C18.4	8140-03-01	C18.4	YES	2010	NO	NO		0.9	NO	YES	0	NA	8	NA		NA	COAD	25.46	0:LIVING	fa83dfb5-7386-4a35-9861-aa866478d5f1	1a058e77-7c20-4f50-ac89-185067ea7437	TCGA-D5-6533.638bcbb3-047b-4cd5-9674-bc0401b6e3ee.pdf	638bcbb3-047b-4cd5-9674-bc0401b6e3ee	YES		Transverse Colon
TCGA-NH-A50U-01	42	M1a	N0	Stage IVA	7th	T4a	NO		Colorectal Cancer	Mucinous Adenocarcinoma of the Colon and Rectum	22	0	9.07	1:Recurred/Progressed		NOT HISPANIC OR LATINO	2001-08-14	0.5291	172.7	Colon Mucinous Adenocarcinoma	No	No	C18.0	8480-03-01	C18.0	YES	2012	NO	YES	YES	NA	NO	YES	0	NA	17	NA	YES	FALSE	MACR	10.97	1:DECEASED	9D68516E-7E5C-403E-8ACA-EA1ABE0D6014	289F0934-51F9-4F35-A7D1-C193142E794D	TCGA-NH-A50U.ECEF5C94-4177-48A5-BB03-AA57BA9058A6.pdf	ECEF5C94-4177-48A5-BB03-AA57BA9058A6	YES	YES	Cecum
TCGA-CM-5864-01	60	M0	N0	Stage I	7th	T2	NO		Colorectal Cancer	Colon Adenocarcinoma	NA	0	15.01	0:DiseaseFree		NOT HISPANIC OR LATINO	7/18/11	0.3226	180	Colon Adenocarcinoma	No	No	C18.0	8140-03-01	C18.0	YES	2010	NO	NO		2	NO	YES	0	NA	33	NA		NA	COAD	15.01	0:LIVING	5b259d18-3976-4f44-967f-fe5fa8447c8b	a81e2e72-e4ef-4a72-8338-3e234fe412ff	TCGA-CM-5864.0fc4d13c-efcf-413f-a922-0e88089fa055.pdf	0fc4d13c-efcf-413f-a922-0e88089fa055	NO		Cecum
TCGA-EI-6511-01	52	M0	N1	Stage IIIB	7th	T3	NO		Colorectal Cancer	Rectal Adenocarcinoma	NA	0	15.83	0:DiseaseFree		NOT HISPANIC OR LATINO	2006-09-11	0.3252	165	Rectal Adenocarcinoma	No	No	C20	8263-03-01	C20.9	YES	2010		NO		NA	YES	YES	4	NA	18	NA		NA	READ	15.83	0:LIVING	d004a083-6dc6-4db6-96d0-88a8ca3b1b93				YES		Rectum
TCGA-QG-A5YV-01	64	MX	N1a	Stage IIIC	7th	T4b	NO		Colorectal Cancer	Colon Adenocarcinoma	714	0	42.74	0:DiseaseFree		NOT HISPANIC OR LATINO	6/20/13	0.4264	173	Colon Adenocarcinoma	No	No	C18.7	8140-03-01	C18.7	YES	2011	NO	NO		NA	NO	YES	1	NA	33	NA	NO	TRUE	COAD	42.74	0:LIVING	C83D38FC-E011-4F75-A100-96513611F3E9	69EF3E70-5D7A-4E30-ABDE-0F9F76EA3141	TCGA-QG-A5YV.DCBDBBD7-E408-4E5F-AF2B-95F4D01C7D5C.pdf	DCBDBBD7-E408-4E5F-AF2B-95F4D01C7D5C	NO	YES	Sigmoid Colon
TCGA-D5-6930-01	67	M0	N0	Stage IIA	7th	T3	NO		Colorectal Cancer	Mucinous Adenocarcinoma of the Colon and Rectum	NA	0	13.34	0:DiseaseFree		NOT HISPANIC OR LATINO	7/21/11	0.0012	184	Colon Mucinous Adenocarcinoma	No	No	C18.0	8480-03-01	C18.0	YES	2011	NO	NO		0.9	NO	YES	0	0	20	NA		NA	MACR	13.34	0:LIVING	286cbae3-8324-43b7-9b20-0f40dda1588e	82e7493d-1346-4598-91c9-a5582b337c21	TCGA-D5-6930.0a3fa5b6-52b9-481b-a07f-c62fabc32cc3.pdf	0a3fa5b6-52b9-481b-a07f-c62fabc32cc3	YES		Ascending Colon
TCGA-AG-3592-01	68	M0	N0	Stage IIA	6th	T3			Colorectal Cancer	Rectal Adenocarcinoma	NA	0	34	0:DiseaseFree			5/18/10	0.4741	NA	Rectal Adenocarcinoma	No	No	C19	8140-03-01	C19.9	YES	2007		NO		NA	NO	YES	0	NA	32	NA		NA	READ	34	0:LIVING	12f1d449-4da3-460d-b4f3-9e1232440a8b						Rectum
TCGA-F5-6814-01	57	M0	N0	Stage IIA	7th	T3	NO		Colorectal Cancer	Rectal Adenocarcinoma	NA	0	37.16	0:DiseaseFree		NOT HISPANIC OR LATINO	12/20/11	0.0284	175	Rectal Adenocarcinoma	No	No	C20	8140-03-01	C20.9	YES	2011		NO		NA	NO	YES	0	0	18	NA		NA	READ	37.16	0:LIVING	8feb0e8f-d09b-437d-8651-0cdecfe776bf				NO		Rectum
TCGA-CM-6680-01	78	M0	N2a	Stage IIIB	7th	T3	NO		Colorectal Cancer	Colon Adenocarcinoma	NA	0	12.02	0:DiseaseFree		NOT HISPANIC OR LATINO	2011-8-00	0.0354	150	Colon Adenocarcinoma	No	No	C18.0	8140-03-01	C18.0	YES	2011	NO	NO		1.5	NO	YES	4	NA	17	NA		NA	COAD	12.02	0:LIVING	fb9e7684-a7f7-4f17-bc5d-1f359e1b0d42	badb214a-6225-4c0c-b0aa-a8b034e236ca	TCGA-CM-6680.5fb9eb48-80ca-443a-812d-41f59b9a91ef.pdf	5fb9eb48-80ca-443a-812d-41f59b9a91ef	NO		Cecum
TCGA-A6-5661-01	80	M0	N0	Stage IIA		T3	NO		Colorectal Cancer	Colon Adenocarcinoma	NA	0	33.51	0:DiseaseFree		NOT HISPANIC OR LATINO	5/27/11	0.0323	170	Colon Adenocarcinoma	No	No	C18.2	8140-03-01	C18.2	YES	2010	NO	NO		1.1	NO	YES	0	NA	21	NA		NA	COAD	33.51	0:LIVING	4beee9d4-ee52-4fed-bcc4-d300f5ddd4d0	8bbfb052-46f4-46e6-8c34-e0b9923c3426	TCGA-A6-5661.bfa2520c-b8f1-4475-b98c-6798ecbf6f16.pdf	bfa2520c-b8f1-4475-b98c-6798ecbf6f16			Ascending Colon
TCGA-EI-6884-01	71	M0	N1	Stage IIIA	7th	T3	NO		Colorectal Cancer	Rectal Adenocarcinoma	NA	0	10.78	0:DiseaseFree		NOT HISPANIC OR LATINO	7/18/11	0.1951	166	Rectal Adenocarcinoma	No	No	C20	8211-03-01	C20.9	YES	2011		NO		NA	NO	YES	3	NA	8	NA		NA	READ	10.78	0:LIVING	b2b125c7-8993-4424-b390-048ccccc9d08				NO		Rectosigmoid Junction
TCGA-DC-6154-01	57	M1	N2b	Stage IVA	7th	T4a	NO		Colorectal Cancer	Rectal Adenocarcinoma	NA	0	11.99	0:DiseaseFree		NOT HISPANIC OR LATINO	10/25/11	0.3525	162	Rectal Adenocarcinoma	No	No	C19	8140-03-01	C19.9	YES	2010		NO		NA	YES	YES	8	NA	39	NA		NA	READ	11.99	0:LIVING	33e91116-8844-4861-843d-784c70b4a6fc				YES		Rectosigmoid Junction
TCGA-AY-A54L-01	74	M0	N0	Stage I	7th	T2			Colorectal Cancer	Colon Adenocarcinoma	128	0	13.01	1:Recurred/Progressed			2/26/13	0.1997	172	Colon Adenocarcinoma	No	No	C18.3	8140-03-01	C18.3	YES	2012	NO			NA	NO	YES	0	NA	24	NA	NO	FALSE	COAD	17.25	0:LIVING	D8E9EA52-FF28-4626-BAA3-71350FD53DDF	52EFBEB4-7B23-4C49-92F9-931A3EB99055	TCGA-AY-A54L.5319D80A-3DFD-4834-A905-D34E668D4A2F.pdf	5319D80A-3DFD-4834-A905-D34E668D4A2F	NO	NO	Transverse Colon
TCGA-D5-6929-01	49	M1	N1	Stage IV	7th	T3	NO		Colorectal Cancer	Colon Adenocarcinoma	NA	0	13.4	0:DiseaseFree		NOT HISPANIC OR LATINO	7/21/11	0.1669	167	Colon Adenocarcinoma	No	No	C18.9	8140-03-01	C18.9	YES	2011	NO	NO		1	YES	YES	1	NA	12	NA		NA	COAD	13.4	0:LIVING	64b0461f-038d-4712-948e-818dc2f10eef	2ec2a1ce-591e-4e42-8f1a-7dea0b737cf2	TCGA-D5-6929.d6ec7d7d-fc73-4411-b42d-19ef642fdb36.pdf	d6ec7d7d-fc73-4411-b42d-19ef642fdb36	YES		Sigmoid Colon
TCGA-AA-3713-01	68	M1	N0	Stage IV	5th	T3			Colorectal Cancer	Colon Adenocarcinoma	NA	0	19.02	0:DiseaseFree			5/18/10	0.0517	NA	Colon Adenocarcinoma	No	Yes	C18.9	8140-03-01	C18.9	YES	2005	NO	NO		0.8		YES	0	NA	15	NA		NA	COAD	19.02	0:LIVING	57a2044d-20cc-4d02-b268-ce570a0fabe3	5bd478fc-a97d-413f-a4f8-7d24c305334f	TCGA-AA-3713.dc1f9cd6-4fbe-4ce7-8d6c-a67f3266448e.pdf	dc1f9cd6-4fbe-4ce7-8d6c-a67f3266448e			Ascending Colon
TCGA-G4-6295-01	70	M0	N0	Stage II	6th	T3	NO		Colorectal Cancer	Colon Adenocarcinoma	NA	0	8.34	0:DiseaseFree		NOT HISPANIC OR LATINO	6/28/11	0.5968	NA	Colon Adenocarcinoma	No	No	C18.0	8140-03-01	C18.0	YES	2004	NO	NO		2.5	NO	YES	0	NA	23	NA		NA	COAD	8.34	0:LIVING	e17959bd-045d-4540-b43a-c3863e8ff3c0	ec60d3a7-14ff-4171-9d46-a2b6f898c5f1	TCGA-G4-6295.c154d187-5c39-4c08-a525-7dc34b810450.pdf	c154d187-5c39-4c08-a525-7dc34b810450	NO		Cecum
TCGA-AY-6197-01	60		N0	Stage IIA	7th	T3	NO		Colorectal Cancer	Colon Adenocarcinoma	NA	0	21.42	0:DiseaseFree		NOT HISPANIC OR LATINO	4/14/11	0.0897	NA	Colon Adenocarcinoma	No	No	C18.2	8140-03-01	C18.2	YES	2010	NO	NO		1.3	NO	YES	0	NA	16	NA		NA	COAD	21.42	0:LIVING	f6c674bf-396d-4bfe-8d08-e7266c314be3	066aaaaf-f945-4b04-9db5-d556f0c2bc08	TCGA-AY-6197.0255efb9-d9fd-492f-861b-ab2472a790a2.pdf	0255efb9-d9fd-492f-861b-ab2472a790a2	NO		Cecum
TCGA-G4-6310-01	69	M0	N1	Stage IIIB	6th	T3	NO		Colorectal Cancer	Colon Adenocarcinoma	NA	0	63.57	0:DiseaseFree		NOT HISPANIC OR LATINO	2007-06-11	0.3011	173	Colon Adenocarcinoma	No	Yes	C18.9	8140-03-01	C18.9	YES	2008	NO	NO		1.6	NO	YES	1	NA	66	NA		NA	COAD	63.57	0:LIVING	14c13b05-abfe-472e-83a9-b28f60e58ad8	a0322f55-0853-4b63-9788-4e750557bb58	TCGA-G4-6310.b3f10aad-375b-49ec-9295-122bd1293442.pdf	b3f10aad-375b-49ec-9295-122bd1293442	NO		Cecum
TCGA-AD-6889-01	76	M0	N0	Stage IIA	6th	T3	NO		Colorectal Cancer	Colon Adenocarcinoma	NA	0	49.8	1:Recurred/Progressed			2007-12-11	0.0008	NA	Colon Adenocarcinoma	No	No	C18.2	8140-03-01	C18.2	YES	2005	NO	NO		1	NO	YES	0	NA	16	NA		NA	COAD	83.18	1:DECEASED	955464c8-9c62-430c-87b8-107db5c980a8	84353925-7847-4e40-a5a2-c5be6539261f	TCGA-AD-6889.baf2a936-e132-47d6-831f-675625feaf0b.pdf	baf2a936-e132-47d6-831f-675625feaf0b			Ascending Colon
TCGA-CM-6679-01	58	M0	N0	Stage IIA	7th	T3	NO		Colorectal Cancer	Colon Adenocarcinoma	NA	0	10.05	0:DiseaseFree		NOT HISPANIC OR LATINO	2011-8-00	0.2426	178	Colon Adenocarcinoma	No	No	C18.7	8140-03-01	C18.7	YES	2011	NO	NO		1.7	NO	YES	0	NA	21	NA		NA	COAD	10.05	0:LIVING	76e96b5a-b565-42c7-a651-34d5132e6dde	5b04ee05-9488-4141-9178-fb0a101492bd	TCGA-CM-6679.59284f77-b8bd-4e43-a940-70c2a80442f2.pdf	59284f77-b8bd-4e43-a940-70c2a80442f2	NO		Sigmoid Colon
TCGA-A6-5662-01	46	M1	N2	Stage IVA		T3	NO		Colorectal Cancer	Colon Adenocarcinoma	NA	0	21.71	1:Recurred/Progressed		NOT HISPANIC OR LATINO	2006-02-11	0.2434	180	Colon Adenocarcinoma	No	No	C18.5	8140-03-01	C18.5	YES	2010	NO	YES	YES	0.8	YES	YES	7	NA	13	NA		NA	COAD	23.59	0:LIVING	960d278c-c87d-42dc-ad28-42e010d8f0f1	0b58159a-ab85-4baa-b83e-55a8d080a3c5	TCGA-A6-5662.79935ec7-c03d-4dbf-97a6-c97da85af6d6.pdf	79935ec7-c03d-4dbf-97a6-c97da85af6d6			Splenic Flexure
TCGA-AA-3675-01	84	M0	N0	Stage II	5th	T3	NO		Colorectal Cancer	Colon Adenocarcinoma	NA	0	47.01	0:DiseaseFree			5/18/10	0.0556	NA	Colon Adenocarcinoma	No	No	C18.2	8140-03-01	C18.2	YES	2006	NO	NO		1.1	NO	YES	0	NA	24	NA		NA	COAD	47.01	0:LIVING	41658cf8-0de1-4a97-bb60-0f0107c84e00	a4ce3727-4506-493b-95f4-2f11ceb09ceb	TCGA-AA-3675.f862fea6-b8e7-4faa-8e07-30e72608cd2f.pdf	f862fea6-b8e7-4faa-8e07-30e72608cd2f			Hepatic Flexure
TCGA-G4-6309-01	40	M0	N1	Stage IIIB	6th	T3	NO		Colorectal Cancer	Colon Adenocarcinoma	NA	0	71.48	1:Recurred/Progressed		NOT HISPANIC OR LATINO	2008-02-11	0.0008	176	Colon Adenocarcinoma	No	No	C18.7	8140-03-01	C18.7	YES	2007	NO	NO		1.3	NO	YES	2	NA	24	NA		NA	COAD	85.41	0:LIVING	e4be17c8-0855-432c-bb80-28bb24b62f32	019736e0-3672-4aa7-a00d-891bdd1f7f5c	TCGA-G4-6309.ae3c7a6c-7dec-49c3-bcc7-454a49c1201d.pdf	ae3c7a6c-7dec-49c3-bcc7-454a49c1201d	NO		Sigmoid Colon
TCGA-G4-6321-01	60	MX	N1	Stage III	6th	T2	NO		Colorectal Cancer	Colon Adenocarcinoma	NA	0	22.08	0:DiseaseFree		NOT HISPANIC OR LATINO	7/13/11	0.0003	178.2	Colon Adenocarcinoma	No	Yes	C18.0	8140-03-01	C18.0	YES	2009	NO	NO		1	NO	YES	3	NA	44	NA		NA	COAD	22.08	0:LIVING	e7dbfca1-9657-4952-8e0d-dec6373dda5b	cc8bda91-9a72-47dd-97c6-ca5e09fca229	TCGA-G4-6321.9bd063bf-9893-40c8-8c56-0493a760e439.pdf	9bd063bf-9893-40c8-8c56-0493a760e439	NO		Cecum
TCGA-A6-6649-01	66	M0	N1b	Stage IIIB		T3	NO		Colorectal Cancer	Colon Adenocarcinoma	NA	0	24.15	0:DiseaseFree		NOT HISPANIC OR LATINO	2006-09-11	0.1689	190	Colon Adenocarcinoma	No	Yes	C18.2	8140-03-01	C18.2	YES	2010	NO	NO		1.3	YES	YES	2	NA	23	NA		NA	COAD	24.15	0:LIVING	39b6ae01-c97b-4234-8a28-208fdf170432	cb16e564-e613-4f02-9f74-e807a51dd512	TCGA-A6-6649.fee7ee02-806c-463a-9841-5758c737207a.pdf	fee7ee02-806c-463a-9841-5758c737207a	YES
TCGA-F5-6465-01	64	M0	N0	Stage IIA	7th	T3			Colorectal Cancer	Rectal Adenocarcinoma	NA	0	49.47	0:DiseaseFree		NOT HISPANIC OR LATINO	6/21/11	0.3351	170	Rectal Adenocarcinoma	No	No	C19	8140-03-01	C19.9	YES	2010				NA	NO	YES	0	0	12	NA		NA	READ	49.47	0:LIVING	d7cb062c-898d-4452-8e87-57262162bafa				NO		Rectosigmoid Junction
TCGA-EI-6513-01	59	M0	N1	Stage IIIB	7th	T3	NO		Colorectal Cancer	Rectal Adenocarcinoma	NA	0	16.33	0:DiseaseFree		NOT HISPANIC OR LATINO	5/16/11	0.2863	175	Rectal Adenocarcinoma	No	No	C20	8263-03-01	C20.9	YES	2010		NO		NA	NO	YES	2	0	13	NA		NA	READ	16.33	0:LIVING	a8a5553c-bfe1-4d5f-aacc-5549ded3f91f				NO		Rectosigmoid Junction
TCGA-QG-A5YX-01	61	MX	N0	Stage IIA	7th	T3	NO		Colorectal Cancer	Colon Adenocarcinoma	596	0	32.95	0:DiseaseFree		NOT HISPANIC OR LATINO	6/20/13	0.2323	163	Colon Adenocarcinoma	No	No	C18.7	8140-03-01	C18.7	YES	2011	NO	NO		NA	NO	YES	0	NA	13	NA	NO	TRUE	COAD	32.95	0:LIVING	300FFF5A-0F61-402D-B845-3938BA7B1294	346253C0-8E8B-459B-A6D5-03DA9586578F	TCGA-QG-A5YX.D948972B-8F4F-4C2A-9072-7D4A7E1B58DE.pdf	D948972B-8F4F-4C2A-9072-7D4A7E1B58DE	NO	YES	Sigmoid Colon
TCGA-CI-6624-01	53	M0	N0	Stage I	7th	T2			Colorectal Cancer	Rectal Adenocarcinoma	NA	0	48.16	0:DiseaseFree		NOT HISPANIC OR LATINO	9/15/11	0.1069	NA	Rectal Adenocarcinoma	No	No	C20	8140-03-01	C20.9	YES	2011				NA	NO		NA	NA	NA	NA		NA	READ	48.16	0:LIVING	398da5c2-d9f2-4eb4-9813-21009d3ad048				NO		Rectosigmoid Junction
TCGA-DM-A1HB-01	75	M0	N1	Stage IIIB		T3	YES	Abnormal	Colorectal Cancer	Mucinous Adenocarcinoma of the Colon and Rectum	3795	0	135.55	0:DiseaseFree		NOT HISPANIC OR LATINO	2011-5-00	0.0004	168		No	No	C18.4	8480-03-01	C18.4	YES	2000	NO	YES	NO	NA	NO	YES	1	NA	11	NA		FALSE	MACR	135.55	0:LIVING	8C0894FB-5E78-40AE-BE0B-329CA30F758A	40B2B04E-371D-42EF-905E-5B9006384A65	TCGA-DM-A1HB.B16DE561-4A84-4E00-AFF8-CA8A5203D6D0.pdf	B16DE561-4A84-4E00-AFF8-CA8A5203D6D0			Transverse Colon
TCGA-DM-A1D4-01	80	M0	N0	Stage IIA		T3	YES	Normal	Colorectal Cancer	Colon Adenocarcinoma	4128	0	63.07	1:Recurred/Progressed		NOT HISPANIC OR LATINO	2011-4-00	0.2455	171	Colon Adenocarcinoma	No	No	C18.0	8140-03-01	C18.0	YES	1999	NO	NO		NA	NO	YES	0	NA	15	NA		FALSE	COAD	92.67	1:DECEASED	849442d3-eb82-416e-9d36-2fc15dfac67a	49075fad-2d3b-4732-8d6f-7c61cbb76372	TCGA-DM-A1D4.98310DA6-E41D-4725-A634-D17B88A7CFE0.pdf	98310DA6-E41D-4725-A634-D17B88A7CFE0			Cecum
TCGA-A6-6650-01	69	M0	N0	Stage IIA	7th	T3	NO		Colorectal Cancer	Colon Adenocarcinoma	NA	0	20.6	0:DiseaseFree	FPPP	NOT HISPANIC OR LATINO	6/20/11	0.4523	162.6	Colon Adenocarcinoma	No	No	C18.2	8140-03-01	C18.2	YES	2010	NO	NO		1.4	NO	YES	0	NA	19	NA		NA	COAD	20.6	0:LIVING	6cd8d2dd-5545-43b0-b796-ae0506d62eb8	9b637a29-ee08-4ab2-8160-7584c170f87b	TCGA-A6-6650.a3bacc5b-1c12-44e2-99f6-80baa8668283.pdf	a3bacc5b-1c12-44e2-99f6-80baa8668283
TCGA-D5-6927-01	34	M0	N0	Stage IIA	7th	T3	NO		Colorectal Cancer	Colon Adenocarcinoma	NA	0	9.43	0:DiseaseFree		NOT HISPANIC OR LATINO	7/18/11	0.0004	177	Colon Adenocarcinoma	No	No	C18.7	8140-03-01	C18.7	YES	2011	NO	NO		2.5	NO	YES	0	NA	16	NA		NA	COAD	9.43	0:LIVING	a782f174-241d-42c6-9bc4-61cc39f8b397	c281d8eb-0aaf-409c-b8d1-5681c8dc27be	TCGA-D5-6927.c667b580-1814-4ef9-9b00-6803e665a94c.pdf	c667b580-1814-4ef9-9b00-6803e665a94c	NO		Transverse Colon
TCGA-A6-2674-01	71	M1	N2	Stage IV	6th	T3	NO		Colorectal Cancer	Mucinous Adenocarcinoma of the Colon and Rectum	NA	0	40.05	1:Recurred/Progressed	FPPP	NOT HISPANIC OR LATINO	10/15/10	0.0611	175.2	Colon Mucinous Adenocarcinoma	No	No	C18.7	8480-03-01	C18.7	YES	2009	NO	NO		0.8	NO	YES	7	0	20	19		NA	MACR	43.73	0:LIVING	57cdaa1c-4e94-4a28-ab3b-300c0457555f	8aca008c-f55a-420a-82c7-acd2cca77d85	TCGA-A6-2674.8d42a0be-1995-4889-94db-eef5528759c0.pdf	8d42a0be-1995-4889-94db-eef5528759c0			Sigmoid Colon
TCGA-AY-6386-01	66	M0	N1a	Stage IIIB	7th	T3	NO		Colorectal Cancer	Colon Adenocarcinoma	NA	0	17.81	0:DiseaseFree		NOT HISPANIC OR LATINO	2006-01-11	0.0544	153	Colon Adenocarcinoma	No	No	C18.0	8140-03-01	C18.0	YES	2010	NO	NO		0.9	NO	YES	1	NA	19	NA		NA	COAD	17.81	0:LIVING	35c9264f-34ec-4d75-ab80-aaac86108fc8	87ffeaea-93d7-4c88-85b9-b1b29b7f8e1d	TCGA-AY-6386.42afbc8e-3c33-4e57-b9ff-68bcaa3efa94.pdf	42afbc8e-3c33-4e57-b9ff-68bcaa3efa94	NO		Cecum
TCGA-AH-6643-01	50	M0	N2b	Stage IIIC	7th	T3	NO		Colorectal Cancer	Rectal Adenocarcinoma	NA	0	33.71	1:Recurred/Progressed			7/19/11	0.4515	180.5	Rectal Adenocarcinoma	No	No	C19	8140-03-01	C19.9	YES	2010		NO		NA	NO	YES	8	NA	15	NA		NA	READ	43.17	1:DECEASED	bd0ddc1e-ba3b-4719-a2fa-776f0475dd8a				NO		Rectosigmoid Junction
TCGA-G4-6293-01	49	M0	N1	Stage III	5th	T3	NO		Colorectal Cancer	Colon Adenocarcinoma	NA	0	133.08	0:DiseaseFree		NOT HISPANIC OR LATINO	6/27/11	0.109	150	Colon Adenocarcinoma	No	No	C18.4	8140-03-01	C18.4	YES	2002	NO	NO		1.5	NO	YES	1	NA	26	NA		NA	COAD	133.08	0:LIVING	27d9c162-11bb-48fb-a41a-aa05fcb4c1c2	cd96dee2-5b44-4014-bfbd-4358a461497e	TCGA-G4-6293.5c5a0f9a-e8c8-4b9b-ab34-275b57cbc291.pdf	5c5a0f9a-e8c8-4b9b-ab34-275b57cbc291	NO		Transverse Colon
TCGA-A6-2685-01	48	M0	N0	Stage IIA	6th	T3	NO		Colorectal Cancer	Colon Adenocarcinoma	NA	0	31.14	1:Recurred/Progressed		NOT HISPANIC OR LATINO	2002-02-11	0.1206	171	Colon Adenocarcinoma	No	No	C18.9	8140-03-01	C18.9	YES	2009	NO	NO		2	NO	YES	0	NA	29	NA		NA	COAD	37.22	0:LIVING	e5921d6b-51cf-44be-b295-610cf7c3a69a	91bec9df-1d87-41e0-81f0-7b7b33a8a72a	TCGA-A6-2685.4d01d457-e681-48c9-ac38-323c582105c3.pdf	4d01d457-e681-48c9-ac38-323c582105c3			Sigmoid Colon
TCGA-F5-6861-01	60	M0	N0	Stage IIA	7th	T3	NO		Colorectal Cancer	Rectal Adenocarcinoma	NA	0	38.11	0:DiseaseFree		NOT HISPANIC OR LATINO	2010-07-11	0.0696	162	Rectal Adenocarcinoma	No	No	C20	8140-03-01	C20.9	YES	2011		NO		NA	NO	YES	0	0	8	NA		NA	READ	38.11	0:LIVING	78499f63-fe28-4b99-9f0e-6002203c4596				NO		Rectum
TCGA-D5-6928-01	80	M0	N0	Stage IIA	7th	T3	NO		Colorectal Cancer	Mucinous Adenocarcinoma of the Colon and Rectum	NA	0	11.63	0:DiseaseFree		NOT HISPANIC OR LATINO	7/18/11	0.0111	174	Colon Mucinous Adenocarcinoma	No	No	C18.3	8480-03-01	C18.3	YES	2011	NO	NO		1	NO	YES	0	NA	18	NA		NA	MACR	11.63	0:LIVING	eecaa5cd-0b69-4af2-a782-035025f207b6	2fcfeba3-1455-43c1-b10f-1559fd0e03cf	TCGA-D5-6928.96cfcf3b-2cc8-4ef3-968b-ab7577775baa.pdf	96cfcf3b-2cc8-4ef3-968b-ab7577775baa	NO		Ascending Colon
TCGA-G4-6294-01	75	M1	N1	Stage IV	6th	T3	NO		Colorectal Cancer	Colon Adenocarcinoma	NA	0	16.98	1:Recurred/Progressed		NOT HISPANIC OR LATINO	6/27/11	0.1888	NA	Colon Adenocarcinoma	No	Yes	C18.0	8140-03-01	C18.0	YES	2004	NO	NO		0.6	NO	YES	2	NA	10	NA		NA	COAD	28.19	1:DECEASED	41f8c9fd-ae52-4458-886b-faf37de77dd0	4f4d9529-09e0-4a0d-8a9f-0060b643444d	TCGA-G4-6294.42cc13ea-0257-453d-8cc0-5af79d8eb6a0.pdf	42cc13ea-0257-453d-8cc0-5af79d8eb6a0	NO		Cecum
TCGA-AZ-6601-01	68	M0	N0	Stage II	5th	T3			Colorectal Cancer	Colon Adenocarcinoma	NA	0	74.57	1:Recurred/Progressed		NOT HISPANIC OR LATINO	9/15/11	0.041	162	Colon Adenocarcinoma	No	Yes	C18.7	8140-03-01	C18.7	YES	2001	NO			1.7	YES	YES	0	NA	11	NA		NA	COAD	99.93	1:DECEASED	7ad0617e-bc4a-4869-8419-744f04d9b7a3	dc23bafb-2cfb-4c1b-9e66-b9cab22ae855	TCGA-AZ-6601.9f0f7a16-acd5-46cc-9f83-b9f165380ca9.pdf	9f0f7a16-acd5-46cc-9f83-b9f165380ca9	YES		Sigmoid Colon
TCGA-AZ-5403-01	43	MX	N0	Stage II	5th	T3			Colorectal Cancer	Colon Adenocarcinoma	NA	0	9.99	1:Recurred/Progressed		NOT HISPANIC OR LATINO	8/26/11	0.3092	NA	Colon Adenocarcinoma	No	No	C18.6	8140-03-01	C18.6	YES	2000	NO			1.4	NO	YES	0	NA	12	NA		NA	COAD	62.75	1:DECEASED	85a57cfe-f1c9-44d9-8b50-022c0d3438d1	a2252651-387d-49b8-947c-f9d1872b5822	TCGA-AZ-5403.aade444b-f299-47cf-8837-e0de4f044637.pdf	aade444b-f299-47cf-8837-e0de4f044637	YES		Sigmoid Colon
TCGA-D5-6532-01	61	M0	N0	Stage IIA		T3			Colorectal Cancer	Colon Adenocarcinoma	NA	0	18.23	0:DiseaseFree		NOT HISPANIC OR LATINO	5/13/11	0.1541	174	Colon Adenocarcinoma	No	No	C18.7	8140-03-01	C18.7	YES	2010	NO	NO		1	NO	YES	0	0	10	NA		NA	COAD	18.23	0:LIVING	ac13d568-f79e-4ba7-b7bf-18e4354e0920	5191b678-f7e1-42f4-a995-aa6abe5fd976	TCGA-D5-6532.f7ab0e42-7405-4f0f-9a3d-d2b0dc0d7234.pdf	f7ab0e42-7405-4f0f-9a3d-d2b0dc0d7234	NO		Sigmoid Colon
TCGA-AD-6888-01	73	M0	N1b	Stage IIIB	7th	T3	NO		Colorectal Cancer	Colon Adenocarcinoma	NA	0	11.27	1:Recurred/Progressed		NOT HISPANIC OR LATINO	7/22/11	0.1853	183	Colon Adenocarcinoma	No	Yes	C18.2	8140-03-01	C18.2	YES	2010	NO	NO		0.4	YES	YES	2	0	18	NA		NA	COAD	15.51	1:DECEASED	13eff2e5-e33a-485f-9ba4-8a7ccb3c7528	ecf0f65b-bf3c-4d0e-899a-f209247cbe97	TCGA-AD-6888.bc82e9be-543c-401f-87ee-3414ffec3c14.pdf	bc82e9be-543c-401f-87ee-3414ffec3c14	NO		Hepatic Flexure
TCGA-AD-A5EK-01	51	MX	N0	Stage I	7th	T2	NO		Colorectal Cancer	Colon Adenocarcinoma	177	0	16.43	0:DiseaseFree		NOT HISPANIC OR LATINO	2007-12-13	0.9127	190	Colon Adenocarcinoma	No	No	C18.2	8140-03-01	C18.2	YES	2012	NO	NO		NA		YES	0	NA	11	NA	NO	FALSE	COAD	16.43	0:LIVING	E8EC26BD-C88D-42B9-AC8A-AB121B8140F8	C48314EE-C778-4B82-8E5A-4923DF4C8413	TCGA-AD-A5EK.603C0BEB-A258-454E-970D-8ACABA1EE96D.pdf	603C0BEB-A258-454E-970D-8ACABA1EE96D	NO		Ascending Colon
TCGA-CM-6166-01	48	M0	N0	Stage I	7th	T2	NO		Colorectal Cancer	Colon Adenocarcinoma	NA	0	21.98	0:DiseaseFree		NOT HISPANIC OR LATINO	7/19/11	0.3279	153	Colon Adenocarcinoma	No	No	C18.2	8140-03-01	C18.2	YES	2010	NO	NO		2	NO	YES	0	NA	33	NA		NA	COAD	21.98	0:LIVING	aedde4a5-6520-40b9-9721-c9b826490b7a	0c749ae7-1564-4ade-847f-376d21d1753b	TCGA-CM-6166.90156818-e669-4a4f-9e1a-081544e01e35.pdf	90156818-e669-4a4f-9e1a-081544e01e35	NO		Ascending Colon
TCGA-A6-6138-01	61	M0	N0	Stage I		T2	NO		Colorectal Cancer	Colon Adenocarcinoma	NA	0	22.5	0:DiseaseFree		NOT HISPANIC OR LATINO	2006-02-11	0.2186	185.4	Colon Adenocarcinoma	No	No	C18.0	8140-03-01	C18.0	YES	2010	NO	NO		1	NO	YES	0	NA	24	NA		NA	COAD	22.5	0:LIVING	4ad9784e-1edc-4186-9b45-4dfe0003f74b	4410c7ed-286b-4452-bf3e-782673177b97	TCGA-A6-6138.270ff9cd-8154-4fab-b2b5-01e9ace89200.pdf	270ff9cd-8154-4fab-b2b5-01e9ace89200			Cecum
TCGA-G4-6320-01	73	MX	N1	Stage III	6th	T3	NO		Colorectal Cancer	Colon Adenocarcinoma	NA	0	26.41	0:DiseaseFree		NOT HISPANIC OR LATINO	2007-11-11	0.1286	193	Colon Adenocarcinoma	No	No	C18.3	8140-03-01	C18.3	YES	2009	NO	NO		2	YES	YES	2	NA	65	NA		NA	COAD	26.41	0:LIVING	da21e143-dbf6-4ac7-8872-f1d9ae39512d	40dd997d-cfdf-46f9-9c0a-f238b8d6f758	TCGA-G4-6320.c0c529da-076f-4843-8dfe-cadc1b651a71.pdf	c0c529da-076f-4843-8dfe-cadc1b651a71	NO		Hepatic Flexure
TCGA-NH-A50T-01	68	MX	N0	Stage IIA	7th	T3	NO		Colorectal Cancer	Colon Adenocarcinoma	27	0	18.17	0:DiseaseFree		NOT HISPANIC OR LATINO	2003-08-13	0.4128	160.02	Colon Adenocarcinoma	No	No	C18.5	8140-03-01	C18.5	YES	2012	NO	NO		NA	NO	YES	0	0	10	NA	NO	FALSE	COAD	18.17	0:LIVING	490EABCA-4575-4BD6-9604-6B6E23D069CE	9F5AD422-C94D-4914-B6F0-071596ECB589	TCGA-NH-A50T.79B9D161-8397-455C-AC36-7DED2D211C95.pdf	79B9D161-8397-455C-AC36-7DED2D211C95	NO	NO	Splenic Flexure
TCGA-AA-3502-01	73	M0	N0	Stage I	5th	T2	NO		Colorectal Cancer	Colon Adenocarcinoma	NA	0	34.99	0:DiseaseFree			5/18/10	0.1218	NA	Colon Adenocarcinoma	No	No	C18.9	8140-03-01	C18.9	YES	2003	NO	NO		1		YES	0	NA	31	NA		NA	COAD	34.99	0:LIVING	8368d745-c74d-4236-ba75-16ca7aaeb3ca	01680b41-4718-4b82-80a7-851ff5518151	TCGA-AA-3502.dd52c1f9-7093-45b8-9c5a-2dedb13e766f.pdf	dd52c1f9-7093-45b8-9c5a-2dedb13e766f			Transverse Colon
TCGA-QG-A5YW-01	55	MX	N2b	Stage IIIC	7th	T3	NO		Colorectal Cancer	Mucinous Adenocarcinoma of the Colon and Rectum	568	0	29.43	0:DiseaseFree		NOT HISPANIC OR LATINO	6/20/13	0.4458	170	Colon Mucinous Adenocarcinoma	No	No	C18.0	8140-03-01	C18.0	YES	2011	NO	NO		NA	NO	YES	11	NA	15	NA	NO	TRUE	MACR	29.43	0:LIVING	9F45A227-1FD5-478C-A194-4A5C61B68CC3	D8DCE266-1073-4BF2-A714-748E7E942635	TCGA-QG-A5YW.7DB0BAEA-F194-4372-AF76-9CBEB0F9C956.pdf	7DB0BAEA-F194-4372-AF76-9CBEB0F9C956	NO	YES	Cecum
TCGA-AF-6672-01	43	MX	N2b	Stage IV	7th	T4a	NO		Colorectal Cancer	Rectal Adenocarcinoma	NA	0	15.14	1:Recurred/Progressed		NOT HISPANIC OR LATINO	2009-02-11	0.5116	172.7	Rectal Adenocarcinoma	No	No	C19	8140-03-01	C19.9	YES	2011		YES	YES	NA	YES	YES	18	NA	37	NA		NA	READ	24.57	0:LIVING	6221496d-40cc-4071-969f-6fbcba4f573c						Rectosigmoid Junction
TCGA-AA-3663-01	42	M0	N0	Stage II	5th	T3	NO		Colorectal Cancer	Colon Adenocarcinoma	NA	0	6.96	0:DiseaseFree			5/18/10	0.0983	NA	Colon Adenocarcinoma	No	No	C18.0	8140-03-01	C18.0	YES	2005	NO	NO		1	NO	YES	0	NA	40	NA		NA	COAD	6.96	0:LIVING	c21d2c68-920f-4526-b754-286579c049f3	41411fc2-420a-425f-94bd-01a52a0402e0	TCGA-AA-3663.3910575f-6b8c-4f8f-9fa2-980d3e848081.pdf	3910575f-6b8c-4f8f-9fa2-980d3e848081			Cecum
TCGA-D5-6531-01	75	M0	N0	Stage IIA		T3			Colorectal Cancer	Colon Adenocarcinoma	NA	0	17.74	0:DiseaseFree		NOT HISPANIC OR LATINO	5/13/11	0.6453	167	Colon Adenocarcinoma	No	No	C18.3	8140-03-01	C18.3	YES	2010	NO	NO		1.3	NO	YES	0	0	4	NA		NA	COAD	17.74	0:LIVING	e4c0d890-a634-48bd-9108-e674532b0d2e	bfb18bc1-2476-49d5-9400-d8c7ea001372	TCGA-D5-6531.4cabc827-8e16-4590-aa3b-017c6bd3a399.pdf	4cabc827-8e16-4590-aa3b-017c6bd3a399	NO		Hepatic Flexure
TCGA-CK-4947-01	46	M0	N1	Stage IIIB	6th	T4	NO		Colorectal Cancer	Colon Adenocarcinoma	NA	0	0.69	1:Recurred/Progressed		NOT HISPANIC OR LATINO	3/31/11	0.0665	NA	Colon Adenocarcinoma	No	No	C18.7	8140-03-01	C18.7	YES	2003	NO	NO		0.6		YES	3	0	12	NA		NA	COAD	17.54	0:LIVING	73f9681a-f9ef-4880-bd16-93624fd117c6	353ef4f3-1c2e-4f6c-a6c9-2e4404c62efe	TCGA-CK-4947.a9e32496-0ecb-4c68-963c-ff8fe4aaa62e.pdf	a9e32496-0ecb-4c68-963c-ff8fe4aaa62e			Sigmoid Colon
TCGA-F4-6855-01	70	M0	N0	Stage IIA	7th	T3			Colorectal Cancer	Colon Adenocarcinoma	NA	0	47.37	0:DiseaseFree		NOT HISPANIC OR LATINO	2010-07-11	0.3419	167	Colon Adenocarcinoma	No	No	C18.7	8140-03-01	C18.7	YES	2011	NO			1.7	NO	YES	0	NA	12	NA		NA	COAD	47.37	0:LIVING	1c111912-c664-42f5-9802-065b1994a2f4	a04e922f-f436-45ae-ad28-5cdf9d351c3a	TCGA-F4-6855.27ee7f05-6980-4f93-acb4-4d723f1d6fc2.pdf	27ee7f05-6980-4f93-acb4-4d723f1d6fc2	NO		Sigmoid Colon
TCGA-NH-A6GA-01	58	MX	N2a	Stage IIIC	7th	T4a	NO		Colorectal Cancer	Colon Adenocarcinoma	78	0	3.48	1:Recurred/Progressed		NOT HISPANIC OR LATINO	2009-10-13	0.3715	162.6	Colon Adenocarcinoma	No	No	C18.2	8140-03-01	C18.2	YES	2013	NO	YES	YES	NA	YES	YES	4	NA	33	NA	YES	FALSE	COAD	9.92	1:DECEASED	51DCBFAC-6F04-4364-877D-0BF1BD566335	CAC671B1-B9D0-484B-9ADD-FD935D4EFC93	TCGA-NH-A6GA.53BA96AA-B755-460C-83CF-ED5BCCD031F6.pdf	53BA96AA-B755-460C-83CF-ED5BCCD031F6	NO	YES	Ascending Colon
TCGA-F4-6808-01	54	M0	N0	Stage I	7th	T1	NO		Colorectal Cancer	Colon Adenocarcinoma	NA	0	33.64	0:DiseaseFree		NOT HISPANIC OR LATINO	8/31/11	0.2891	166	Colon Adenocarcinoma	No	No	C18.7	8140-03-01	C18.7	YES	2011	NO	NO		2.5	NO	YES	0	0	3	NA		NA	COAD	33.64	0:LIVING	4a785dc7-f5f6-4607-a19d-e6354b2fb5a9	582f2b5d-ed8e-4f78-b116-76ec00bee2d4	TCGA-F4-6808.02919aa1-8f7b-499c-a799-c09984af58e0.pdf	02919aa1-8f7b-499c-a799-c09984af58e0	NO		Sigmoid Colon
TCGA-D5-6932-01	69	M0	N0	Stage IIA	7th	T3	NO		Colorectal Cancer	Colon Adenocarcinoma	NA	0	11.37	0:DiseaseFree		NOT HISPANIC OR LATINO	7/21/11	0.223	168	Colon Adenocarcinoma	No	No	C18.9	8140-03-01	C18.9	YES	2011	NO	NO		1	NO	YES	0	NA	11	NA		NA	COAD	11.37	0:LIVING	131e0571-de86-415f-b3fb-dc9f971258d3	5673c112-6eb1-41b3-a797-c9ffff67632c	TCGA-D5-6932.ee1bb225-b1a2-4ff4-8c7d-e01a748bca32.pdf	ee1bb225-b1a2-4ff4-8c7d-e01a748bca32	YES		Transverse Colon
TCGA-D5-6898-01	51	M0	N0	Stage I	7th	T2	NO		Colorectal Cancer	Colon Adenocarcinoma	NA	0	7.52	0:DiseaseFree		NOT HISPANIC OR LATINO	7/18/11	0.3116	164	Colon Adenocarcinoma	No	No	C18.9	8140-03-01	C18.9	YES	2011	NO	NO		1.2	NO	YES	0	NA	8	NA		NA	COAD	7.52	0:LIVING	27e2438d-bd01-4c50-9102-563276ed9922	1a8e2409-ca0b-4b53-8d28-df63f7942722	TCGA-D5-6898.dce0850f-677e-4b31-9d4b-d92d1bfbb41a.pdf	dce0850f-677e-4b31-9d4b-d92d1bfbb41a	NO		Sigmoid Colon
TCGA-A6-2684-01	75	M0	N0	Stage I		T2	NO		Colorectal Cancer	Colon Adenocarcinoma	NA	0	32.06	1:Recurred/Progressed	FPPP	NOT HISPANIC OR LATINO	1/24/11	0.1306	163	Colon Adenocarcinoma	No	No	C18.9	8140-03-01	C18.9	YES	2009	NO	NO		1	NO	YES	0	NA	33	NA		NA	COAD	37.02	0:LIVING	49929108-023e-4d35-b26d-50ab4d3ae581	73b6994e-c9bf-41a8-a455-17d7be309a9f	TCGA-A6-2684.9dabf713-dd0c-4388-b69e-f1bbb08e4d21.pdf	9dabf713-dd0c-4388-b69e-f1bbb08e4d21			Cecum
TCGA-D5-5537-01	83	MX	N2		7th	T3	NO		Colorectal Cancer	Colon Adenocarcinoma	NA	0	23.72	1:Recurred/Progressed		NOT HISPANIC OR LATINO	11/28/11	0.4083	168	Colon Adenocarcinoma	No	No	C18.9	8140-03-01	C18.9	YES	2010	NO	NO		0.8	NO	YES	7	NA	10	NA		NA	COAD	45.37	1:DECEASED	ae6b315f-3f78-4695-adfa-48b0bbab2c89	4e0e61b3-003a-482d-8749-a7b33be4a4c8	TCGA-D5-5537.2674f1ec-c290-426e-8394-42db0e7ec94a.pdf	2674f1ec-c290-426e-8394-42db0e7ec94a	NO		Ascending Colon
TCGA-AH-6549-01	66	MX	NX		7th	T3			Colorectal Cancer	Rectal Adenocarcinoma	NA	0	17.48	0:DiseaseFree			7/21/11	NA	NA	Rectal Adenocarcinoma	No	No	C20	8140-03-01	C20.9	YES	2010				NA		NO	NA	NA	NA	NA		NA	READ	17.48	0:LIVING	107cb92b-6231-4e7a-af05-1f5de5981947						Rectum
TCGA-AD-6901-01	78	MX	N0		7th	T3	NO		Colorectal Cancer	Colon Adenocarcinoma	NA	0	15.37	1:Recurred/Progressed			7/25/11	0.2971	170	Colon Adenocarcinoma	No	No	C18.0	8140-03-01	C18.0	YES	2011	NO	NO		0.7	NO	YES	0	NA	19	NA		NA	COAD	22.4	1:DECEASED	b76d1de7-6447-474d-bf67-77e0bb2da73a	8c74f301-7976-4c15-952d-660d53f1215d	TCGA-AD-6901.3252c7d1-76b7-41d7-8126-70fa2f20fdef.pdf	3252c7d1-76b7-41d7-8126-70fa2f20fdef			Cecum
TCGA-F5-6812-01	67	M0	N0	Stage IIA	7th	T3	NO		Colorectal Cancer	Rectal Adenocarcinoma	NA	0	36.47	0:DiseaseFree		NOT HISPANIC OR LATINO	8/31/11	0.3174	188	Rectal Adenocarcinoma	No	No	C49.4	8140-03-01	C49.4	YES	2011		NO		NA	NO	YES	0	0	1	NA		NA	READ	36.47	0:LIVING	e5d7bbd4-4f38-4a5a-9966-f44f8a15a10e				NO		Rectum
TCGA-A6-5664-01	80	MX	N2a	Stage IIIC	7th	T4a	NO		Colorectal Cancer	Colon Adenocarcinoma	NA	0	21.12	1:Recurred/Progressed		NOT HISPANIC OR LATINO	8/31/11	0.0607	180.3	Colon Adenocarcinoma	No	No	C18.2	8140-03-01	C18.2	YES	2010	NO	NO		1.3	YES	YES	5	NA	18	NA		NA	COAD	22.08	0:LIVING	f88c0259-58ff-4bcc-a777-7705cdbd8213	3048539a-b914-4e43-b1cc-43ea707e3b3d	TCGA-A6-5664.246d4906-c366-4317-97b3-cf159bb82689.pdf	246d4906-c366-4317-97b3-cf159bb82689			Cecum
TCGA-DC-6157-01	48	M0	N0	Stage I	6th	T2	NO		Colorectal Cancer	Rectal Adenocarcinoma	NA	0	51.94	0:DiseaseFree		NOT HISPANIC OR LATINO	7/26/11	0.4915	185	Rectal Adenocarcinoma	No	No	C19	8140-03-01	C19.9	YES	2009		NO		NA	NO	YES	0	NA	21	NA		NA	READ	51.94	0:LIVING	634d542b-a72f-408b-9fef-65ef6c45f882				NO		Rectosigmoid Junction
TCGA-CM-6677-01	75	M0	N0	Stage IIA	7th	T3	NO		Colorectal Cancer	Colon Adenocarcinoma	NA	0	11.07	0:DiseaseFree		NOT HISPANIC OR LATINO	2011-8-00	0.3427	167	Colon Adenocarcinoma	No	No	C18.3	8140-03-01	C18.3	YES	2011	NO	NO		2	NO	YES	0	NA	20	NA		NA	COAD	11.07	0:LIVING	a85e8208-a6f5-4e91-8f35-ef574f4273fc	44e7b873-77d5-463c-91d2-cea206ee4391	TCGA-CM-6677.35f4ea93-223a-46f7-a6a9-bc69646b313b.pdf	35f4ea93-223a-46f7-a6a9-bc69646b313b	NO		Hepatic Flexure
TCGA-NH-A5IV-01	90	MX	N0	Stage IIA	7th	T3	NO		Colorectal Cancer	Colon Adenocarcinoma	77	0	19.32	0:DiseaseFree		NOT HISPANIC OR LATINO	6/13/13	0.0008	158.5	Colon Adenocarcinoma	No	No	C18.4	8140-03-01	C18.4	YES	2012	NO	NO		NA	NO	YES	0	0	12	NA	NO	FALSE	COAD	19.32	0:LIVING	CC22913D-2DDA-48BB-82AA-9960B73F3E44	CD591147-3D00-4F87-BD90-53DD9FF830F7	TCGA-NH-A5IV.F7280EE2-0A62-4DE5-8A20-17B6FBB51F41.pdf	F7280EE2-0A62-4DE5-8A20-17B6FBB51F41	NO	NO	Transverse Colon
TCGA-A6-6140-01	62	M0	N0	Stage IIA		T3	NO		Colorectal Cancer	Colon Adenocarcinoma	NA	0	24.11	0:DiseaseFree		NOT HISPANIC OR LATINO	6/14/11	0.2804	177.8	Colon Adenocarcinoma	No	No	C18.6	8140-03-01	C18.6	YES	2011	NO	NO		1.4	NO	YES	0	NA	46	NA		NA	COAD	24.11	0:LIVING	21ddbfaa-1b21-4a2b-be2c-237dd69b20ff	7ab37803-051a-4731-8d63-201f0400d435	TCGA-A6-6140.72f5199d-0b09-44b9-81fd-67a71f21f2af.pdf	72f5199d-0b09-44b9-81fd-67a71f21f2af			Descending Colon
TCGA-AA-3509-01	54	M0	N0	Stage II	5th	T3	NO		Colorectal Cancer	Colon Adenocarcinoma	NA	0	62.91	0:DiseaseFree			5/18/10	NA	NA	Colon Adenocarcinoma	No	No	C18.7	8140-03-01	C18.7	YES	2005	NO	NO		0.7	NO	YES	0	NA	27	NA		NA	COAD	62.91	0:LIVING	80e677b1-5ebe-4069-a1a5-1538ffee6642	ba6e3333-3651-450e-a6ea-4e47cf0d18bf	TCGA-AA-3509.82c6ff26-495d-4e6a-b00c-cd4ce99e55d1.pdf	82c6ff26-495d-4e6a-b00c-cd4ce99e55d1			Sigmoid Colon
TCGA-NH-A6GB-01	71	MX	N2b	Stage IIIC	7th	T3	NO		Colorectal Cancer	Colon Adenocarcinoma	78	0	15.64	0:DiseaseFree		NOT HISPANIC OR LATINO	2009-03-13	0.1527	167.6	Colon Adenocarcinoma	No	No	C18.4	8140-03-01	C18.4	YES	2013	NO	YES	NO	NA	NO	YES	7	NA	13	NA	NO	FALSE	COAD	15.64	0:LIVING	E3B0EE77-C419-4B2B-833F-90A221415489	F4271689-B9A3-4493-9BE0-3CB059E626A7	TCGA-NH-A6GB.163923CC-A65E-4F0F-83CC-D0CA33C8F35E.pdf	163923CC-A65E-4F0F-83CC-D0CA33C8F35E	NO	YES	Transverse Colon
TCGA-QL-A97D-01	84	MX	N0	Stage I	7th	T2			Colorectal Cancer	Colon Adenocarcinoma	378	0	21.88	0:DiseaseFree			3/20/14	0.2828	NA	Colon Adenocarcinoma	No	No	C18.2	8140-03-01	C18.2	YES	2012	NO			NA		YES	0	NA	13	NA	NO	TRUE	COAD	21.88	0:LIVING	D5A1F43E-25A7-47F5-B63E-43714F9F732A	BABD6A62-0359-4680-A8ED-1429A1BFB6A8	TCGA-QL-A97D.0433BF3F-FF22-4389-AEFF-60B092A69D88.pdf	0433BF3F-FF22-4389-AEFF-60B092A69D88		NO	Cecum
TCGA-CM-6162-01	48	M0	N1a	Stage IIIB	7th	T3	NO		Colorectal Cancer	Mucinous Adenocarcinoma of the Colon and Rectum	NA	0	11.99	0:DiseaseFree		NOT HISPANIC OR LATINO	7/19/11	0.0005	171	Colon Mucinous Adenocarcinoma	No	No	C18.2	8480-03-01	C18.2	YES	2010	NO	NO		2.3	YES	YES	1	NA	46	NA		NA	MACR	11.99	0:LIVING	ec3f3f11-75df-4fcc-ba03-f19aca907645	b9e728d2-143f-44d1-b2ee-0f6eccca507f	TCGA-CM-6162.e5b534c1-549f-4741-b763-3b1f5be845a5.pdf	e5b534c1-549f-4741-b763-3b1f5be845a5	YES		Ascending Colon
TCGA-CA-6715-01	63	M0	N1	Stage IIIB	6th	T3			Colorectal Cancer	Colon Adenocarcinoma	NA	0	12.58	0:DiseaseFree		NOT HISPANIC OR LATINO	2008-08-11	0.2808	158	Colon Adenocarcinoma	No	No	C18.7	8260-03-01	C18.7	YES	2010	NO			2		YES	1	NA	2	NA		NA	COAD	12.58	0:LIVING	794131b8-f4be-4f15-b3b9-6f0b10a5a38b	7628cf2b-c65a-422c-bb64-d0361de85f20	TCGA-CA-6715.7deab36c-4645-43fe-a82c-14858dd568d4.pdf	7deab36c-4645-43fe-a82c-14858dd568d4			Sigmoid Colon
TCGA-CK-4948-01	45	M0	N1	Stage III	5th	T3	NO		Colorectal Cancer	Colon Adenocarcinoma	NA	0	147.9	0:DiseaseFree		NOT HISPANIC OR LATINO	3/30/11	0.1586	NA	Colon Adenocarcinoma	No	No	C18.7	8140-03-01	C18.7	YES	2002	NO	NO		0.7		YES	3	0	20	NA		NA	COAD	147.9	0:LIVING	5d73b382-3da3-4220-890e-2095228bbe6c	0ad869d1-24d5-412b-8058-154b97a65853	TCGA-CK-4948.31ba7387-df2f-4d70-b413-3734ba02438e.pdf	31ba7387-df2f-4d70-b413-3734ba02438e			Sigmoid Colon
TCGA-A6-6782-01	82	MX	N0	Stage IIB	7th	T4a	NO		Colorectal Cancer	Colon Adenocarcinoma	NA	0	20.27	0:DiseaseFree		NOT HISPANIC OR LATINO	2009-06-11	0.2152	175	Colon Adenocarcinoma	No	No	C18.2	8140-03-01	C18.2	YES	2011	NO	NO		1.7	NO	YES	0	NA	25	NA		NA	COAD	20.27	0:LIVING	3eb37b12-b8b4-40a3-bd8b-f89fc39c05fa	844a005f-471c-45d5-86de-956951d6b7d1	TCGA-A6-6782.415fc4f9-7e7d-4ad1-ad08-8fd462ebb39a.pdf	415fc4f9-7e7d-4ad1-ad08-8fd462ebb39a	YES
TCGA-F4-6854-01	77	M0	N0	Stage IIA	7th	T3	NO		Colorectal Cancer	Colon Adenocarcinoma	NA	0	0.53	0:DiseaseFree		NOT HISPANIC OR LATINO	2010-07-11	0.2267	170	Colon Adenocarcinoma	No	No	C18.7	8140-03-01	C18.7	YES	2011	NO	NO	NO	2.3	NO	YES	0	0	8	NA		NA	COAD	0.53	0:LIVING	01240896-3f3f-4bf9-9799-55c87bfacf36	7c12327f-05c5-4721-8031-93a318835580	TCGA-F4-6854.7b65634e-37d9-4edd-9b0a-e3eb627999b0.pdf	7b65634e-37d9-4edd-9b0a-e3eb627999b0	NO		Sigmoid Colon
TCGA-EI-6508-01	48	M0	N1a	Stage IIIB	7th	T3	NO		Colorectal Cancer	Rectal Adenocarcinoma	NA	0	20.89	0:DiseaseFree		NOT HISPANIC OR LATINO	2006-09-11	0.194	159	Rectal Adenocarcinoma	No	No	C20	8263-03-01	C20.9	YES	2010		NO		NA	YES	YES	1	NA	15	NA		NA	READ	20.89	0:LIVING	d8bfcc67-f5c3-42cd-9fc4-bd483f896da1				YES		Rectosigmoid Junction
TCGA-AG-3725-01	90	M0	N2	Stage III	5th	T3	NO		Colorectal Cancer	Rectal Adenocarcinoma	NA	0	20.96	0:DiseaseFree			5/18/10	0.4077	NA	Rectal Adenocarcinoma	No	No	C19	8140-03-01	C19.9	YES	2005		NO		NA	YES	YES	5	NA	18	NA		NA	READ	20.96	0:LIVING	fd798ddf-7273-49b8-b13c-d9909c8c87ff						Rectum
TCGA-AD-6890-01	65	MX	N0		7th	T1	NO		Colorectal Cancer	Colon Adenocarcinoma	NA	0	24.51	0:DiseaseFree			7/22/11	0.1853	NA	Colon Adenocarcinoma	No	No	C18.2	8140-03-01	C18.2	YES	2010	NO	NO		0.3	NO	YES	0	NA	22	NA		NA	COAD	24.51	0:LIVING	e8e80df9-e3ba-4dec-b8fc-a5e80d8c6798	77204666-6ad8-40b2-b121-601fd18bffdb	TCGA-AD-6890.572896cd-23b9-431a-8272-94d582e4a672.pdf	572896cd-23b9-431a-8272-94d582e4a672			Ascending Colon
TCGA-DY-A1DG-01	75	M1	N1	Stage IVA		T3	YES	Normal	Colorectal Cancer	Rectal Adenocarcinoma	NA	0	19.45	1:Recurred/Progressed		NOT HISPANIC OR LATINO	2011-5-00	0.4299	175	Rectal Adenocarcinoma	No	No	C20	8140-03-01	C20.9	YES	2000		YES	NO	NA		YES	2	NA	8	NA		NA	READ	51.45	1:DECEASED	89e4905e-31bb-4125-9262-93f600aed7e5						Rectum
TCGA-DM-A0X9-01	71	M0	N0	Stage IIA		T3	YES	Normal	Colorectal Cancer	Colon Adenocarcinoma	3270	0	119.61	0:DiseaseFree		NOT HISPANIC OR LATINO	2003-10-11	0.1966	170	Colon Adenocarcinoma	No	No	C18.2	8140-03-01	C18.2	YES	2001	NO	YES	YES	NA	NO	YES	0	NA	16	NA		FALSE	COAD	119.61	0:LIVING	75ea63a9-357b-4566-bd78-eaa67809decd	0164c63c-d3fc-48ab-88d3-c0ab821c39c4	TCGA-DM-A0X9.F323F54C-A86A-47DB-A26D-7541CB54A08E.pdf	F323F54C-A86A-47DB-A26D-7541CB54A08E
TCGA-DM-A282-01	60	M0	N0	Stage IIA	6th	T3	YES	Normal	Colorectal Cancer	Mucinous Adenocarcinoma of the Colon and Rectum	4047	0	139.06	0:DiseaseFree		NOT HISPANIC OR LATINO	7/27/11	0.0625	153	Colon Adenocarcinoma	No	No	C18.3	8480-03-01	C18.3	YES	2000	NO	YES	NO	NA	NO	YES	0	NA	16	NA		FALSE	MACR	139.06	0:LIVING	E75985CB-357E-4072-B047-EEA37965D70C	CE97B1C6-7A17-4CD3-888D-B55E4E585459	TCGA-DM-A282.F38C6493-9B5D-4BEC-81AB-B79CF6BD89A7.pdf	F38C6493-9B5D-4BEC-81AB-B79CF6BD89A7			Hepatic Flexure
TCGA-AZ-4615-01	84	M0	N1	Stage IIIB		T3			Colorectal Cancer	Colon Adenocarcinoma	NA	0	22.6	1:Recurred/Progressed		NOT HISPANIC OR LATINO	3/22/11	0.0587	170	Colon Adenocarcinoma	No	No	C18.0	8140-03-01	C18.0	YES	2009	NO	YES	NO	1	YES	YES	1	NA	18	NA		NA	COAD	32.92	0:LIVING	bf69a4ce-ec7e-4752-a86d-dcc80e3c9a57	89811300-8202-4a82-8353-5b2b2b2ecfd4	TCGA-AZ-4615.ee4ea571-2dc8-470a-a442-291c85200546.pdf	ee4ea571-2dc8-470a-a442-291c85200546	NO
TCGA-A6-6142-01	56	M1a	N1a	Stage IVA	7th	T3	NO		Colorectal Cancer	Colon Adenocarcinoma	NA	0	21.48	1:Recurred/Progressed		NOT HISPANIC OR LATINO	6/21/11	0.2569	162.5	Colon Adenocarcinoma	No	No	C18.7	8140-03-01	C18.7	YES	2011	NO	YES	NO	0.8	YES	YES	1	NA	37	NA		NA	COAD	25.07	0:LIVING	c7c5348f-5708-45bf-b40e-1bf7c9348f60	abff22c2-1021-4d1f-872e-2380a375f98f	TCGA-A6-6142.de239e8f-c789-4e05-ba13-1936905fb79c.pdf	de239e8f-c789-4e05-ba13-1936905fb79c			Sigmoid Colon
TCGA-D5-6529-01	69	M0	N0	Stage IIA	7th	T3	NO		Colorectal Cancer	Colon Adenocarcinoma	NA	0	12.68	1:Recurred/Progressed		NOT HISPANIC OR LATINO	2006-09-11	0.1168	176	Colon Adenocarcinoma	No	No	C18.9	8140-03-01	C18.9	YES	2010	NO	NO		1	NO	YES	0	NA	19	NA		NA	COAD	20.17	0:LIVING	9c34830b-4d7f-4b41-9659-fbfc36c145c9	0fbbfa5e-f2c3-4cc1-aeb3-456bd307cb85	TCGA-D5-6529.68504eb4-8724-494a-a886-b0c22bc0fb09.pdf	68504eb4-8724-494a-a886-b0c22bc0fb09	YES
TCGA-AA-3511-01	64	M0	N0	Stage II	5th	T4	NO		Colorectal Cancer	Colon Adenocarcinoma	NA	0	1.94	1:Recurred/Progressed			5/18/10	0.3049	NA	Colon Adenocarcinoma	No	No	C18.9	8140-03-01	C18.9	YES	2005	NO	NO		1	YES	YES	0	NA	36	NA		NA	COAD	6.96	0:LIVING	93edb105-5dc9-4a4a-9fca-c91f0161fcc7	cabe4e1d-719b-4f82-ae86-df499e022085	TCGA-AA-3511.d91b5111-c16e-4409-9381-40abd88730a7.pdf	d91b5111-c16e-4409-9381-40abd88730a7			Sigmoid Colon
TCGA-D5-6530-01	53	M0	N0	Stage I	7th	T2	NO		Colorectal Cancer	Colon Adenocarcinoma	NA	0	20.4	0:DiseaseFree		NOT HISPANIC OR LATINO	2006-09-11	0.0078	182	Colon Adenocarcinoma	No	No	C18.0	8140-03-01	C18.0	YES	2010	NO	NO		1	NO	YES	0	NA	15	NA		NA	COAD	20.4	0:LIVING	f89bbd17-c732-4847-b71c-a8627a702747	50560725-c72d-4bab-b602-5e50e6bececd	TCGA-D5-6530.5a7b76ed-d0d1-45a6-814c-3dffb6f4b717.pdf	5a7b76ed-d0d1-45a6-814c-3dffb6f4b717	YES
TCGA-AG-4022-01	59	M0	N0	Stage II	5th	T3	NO		Colorectal Cancer	Rectal Adenocarcinoma	NA	0	45.99	0:DiseaseFree			5/18/10	0.1848	NA	Rectal Adenocarcinoma	No	No	C20	8140-03-01	C20.9	YES	2006		NO		NA	YES	YES	0	NA	12	NA		NA	READ	45.99	0:LIVING	9084b672-8e65-4b7f-a256-32fd35aa8ab5						Rectum
TCGA-CM-6164-01	46	M0	N0	Stage IIA	6th	T3	NO		Colorectal Cancer	Colon Adenocarcinoma	NA	0	29.01	0:DiseaseFree		NOT HISPANIC OR LATINO	7/19/11	0.1404	150	Colon Adenocarcinoma	No	No	C18.7	8140-03-01	C18.7	YES	2009	NO	NO		2.5	NO	YES	0	NA	14	NA		NA	COAD	29.01	0:LIVING	6a4031c6-ee88-48be-81a5-a522720edd02	170c1926-67d9-4237-b365-fe611ed1ee7f	TCGA-CM-6164.7a64ea09-bb1a-4665-8ef4-e6f689731373.pdf	7a64ea09-bb1a-4665-8ef4-e6f689731373	YES		Sigmoid Colon
TCGA-DY-A0XA-01	57	M0	N0	Stage IIA		T3	YES	Normal	Colorectal Cancer	Rectal Adenocarcinoma	NA	0	126.35	0:DiseaseFree		NOT HISPANIC OR LATINO	6/21/11	0.314	159	Rectal Adenocarcinoma	No	No	C19	8140-03-01	C19.9	YES	2001		YES	NO	NA	NO	YES	0	NA	14	NA		NA	READ	126.35	0:LIVING	9df9af6b-00b0-47af-aac7-b52dac399ba5						Rectosigmoid Junction
TCGA-DC-6156-01	62	M1a	N2b	Stage IVA	7th	T4a	NO		Colorectal Cancer	Rectal Adenocarcinoma	NA	0	0.99	1:Recurred/Progressed		NOT HISPANIC OR LATINO	7/26/11	0.3763	175	Rectal Adenocarcinoma	No	No	C19	8140-03-01	C19.9	YES	2010		YES	NO	NA	YES	YES	7	NA	22	NA		NA	READ	30.98	0:LIVING	261925e3-96e4-440c-8e95-c003d44ab2f2				YES		Rectosigmoid Junction
TCGA-A6-6781-01	43	MX	N1b	Stage IIIC	7th	T4b	NO		Colorectal Cancer	Mucinous Adenocarcinoma of the Colon and Rectum	NA	0	19.65	0:DiseaseFree	FPPP	NOT HISPANIC OR LATINO	2009-01-11	0.0001	190.5	Colon Mucinous Adenocarcinoma	No	No	C18.9	8480-03-01	C18.9	YES	2011	NO	NO		1.6	YES	YES	2	NA	30	NA		NA	MACR	19.65	0:LIVING	b54865b6-824e-4163-b759-21a6eacc98ce	f1b2ca40-f20a-42de-aba2-4f730d7ccc09	TCGA-A6-6781.b3270a65-315c-422b-9441-00694a674d9d.pdf	b3270a65-315c-422b-9441-00694a674d9d
TCGA-F4-6856-01	45	M0	N0	Stage I	7th	T2	NO		Colorectal Cancer	Mucinous Adenocarcinoma of the Colon and Rectum	NA	0	35.28	0:DiseaseFree		NOT HISPANIC OR LATINO	2010-07-11	0.0146	160	Colon Mucinous Adenocarcinoma	No	No	C18.0	8480-03-01	C18.0	YES	2011	NO	NO		2	NO	YES	0	0	21	NA		NA	MACR	35.28	0:LIVING	64bd568d-0509-48fe-8d0a-aef2a85d5c57	b481fc53-5b7e-4e28-bb4d-71a25efa6dad	TCGA-F4-6856.b45764e2-a7ca-47ec-8a4f-d39fd7f190c8.pdf	b45764e2-a7ca-47ec-8a4f-d39fd7f190c8	NO		Cecum
TCGA-AD-6548-01	81	M0	N0	Stage I	7th	T2			Colorectal Cancer	Colon Adenocarcinoma	NA	0	21.35	0:DiseaseFree		NOT HISPANIC OR LATINO	7/22/11	0.0752	157.5	Colon Adenocarcinoma	No	No	C18.5	8140-03-01	C18.5	YES	2011	NO			0.9	NO	YES	0	NA	12	NA		NA	COAD	21.35	0:LIVING	c113808a-773f-4179-82d6-9083518404b5	dad24abd-0eb7-4534-a1f2-ebe38ec402f9	TCGA-AD-6548.b2b633b9-bb9e-4320-bac3-67c05313d7d3.pdf	b2b633b9-bb9e-4320-bac3-67c05313d7d3			Splenic Flexure
TCGA-DM-A28H-01	50	M0	N2	Stage IIIC	6th	T3	YES	Normal	Colorectal Cancer	Colon Adenocarcinoma	3363	0	15.9	1:Recurred/Progressed		NOT HISPANIC OR LATINO	7/27/11	0.2122	178	Colon Adenocarcinoma	No	No	C18.0	8140-03-01	C18.0	YES	2002	NO	YES	NO	NA	NO	YES	8	NA	12	NA		FALSE	COAD	116.98	0:LIVING	AEC0C661-AFAC-4F7A-8C31-154D743F2499	9493C0B9-D2B3-4163-8A4E-AC9DEB127045	TCGA-DM-A28H.9DA1FAC8-4D16-4F59-A283-6E5093034816.pdf	9DA1FAC8-4D16-4F59-A283-6E5093034816			Cecum
TCGA-CM-6676-01	82	M0	N0	Stage I	7th	T2	NO		Colorectal Cancer	Colon Adenocarcinoma	NA	0	11.07	0:DiseaseFree		NOT HISPANIC OR LATINO	8/26/11	0.2052	165	Colon Adenocarcinoma	No	No	C18.7	8140-03-01	C18.7	YES	2011	NO	NO		1.5	YES	YES	0	1	17	NA		NA	COAD	11.07	0:LIVING	4138aca8-e085-45fb-b353-74852efe61bf	04aede4a-8d61-4501-bdca-10ea9bc343f9	TCGA-CM-6676.1d53f325-f6f5-474e-9b52-0b45aef1dff8.pdf	1d53f325-f6f5-474e-9b52-0b45aef1dff8	NO		Sigmoid Colon
TCGA-D5-5540-01	73	M0	N0	Stage IIA		T3	NO		Colorectal Cancer	Colon Adenocarcinoma	NA	0	56.04	0:DiseaseFree		NOT HISPANIC OR LATINO	2/25/11	0.2999	175	Colon Adenocarcinoma	No	No	C18.0	8140-03-01	C18.0	YES	2010	NO	NO		2	NO	YES	0	0	12	NA		NA	COAD	56.04	0:LIVING	31d960d7-8f5b-4d22-bf5e-fae0849c4efd	65eb6269-3250-49d1-89e3-bbee5519bd45	TCGA-D5-5540.4b0d96b0-30bd-416c-825a-349509305a6e.pdf	4b0d96b0-30bd-416c-825a-349509305a6e	NO		Cecum
TCGA-D5-6541-01	49	M0	N0	Stage IIA		T3	NO		Colorectal Cancer	Colon Adenocarcinoma	NA	0	15.57	0:DiseaseFree		NOT HISPANIC OR LATINO	5/16/11	0.0831	174	Colon Adenocarcinoma	No	No	C18.5	8140-03-01	C18.5	YES	2010	NO	NO		0.7	NO	YES	0	0	13	NA		NA	COAD	15.57	0:LIVING	39aec099-a33e-47a4-a602-cbf65ddd3830	46f8f339-748f-4fcd-aeee-6ead28bc5010	TCGA-D5-6541.93f340fa-2fe6-4d79-a8e8-7233c8c1b536.pdf	93f340fa-2fe6-4d79-a8e8-7233c8c1b536	NO		Splenic Flexure
TCGA-F5-6571-01	62	M0	N0	Stage IIA	7th	T3	NO		Colorectal Cancer	Rectal Adenocarcinoma	NA	0	34.79	1:Recurred/Progressed		NOT HISPANIC OR LATINO	8/23/11	0.2455	166	Rectal Adenocarcinoma	No	No	C20	8140-03-01	C20.9	YES	2011		NO		NA	NO	YES	0	0	2	NA		NA	READ	42.31	0:LIVING	85947797-54b8-44fb-910b-5cd689542994				NO		Rectum
TCGA-AG-3591-01	66	M0	N0	Stage IIA	6th	T3	NO		Colorectal Cancer	Rectal Adenocarcinoma	NA	0	34	0:DiseaseFree			5/18/10	0.4369	NA	Rectal Adenocarcinoma	No	No	C19	8140-03-01	C19.9	YES	2007		NO		NA	NO	YES	0	NA	16	NA		NA	READ	34	0:LIVING	a2b6246d-2b80-49c5-968b-694b4e8171dc						Rectum
TCGA-CK-6748-01	45	M1	N1	Stage IV	6th	T3	NO		Colorectal Cancer	Mucinous Adenocarcinoma of the Colon and Rectum	NA	0	2	0:DiseaseFree		NOT HISPANIC OR LATINO	2011-8-00	0.3754	NA	Colon Mucinous Adenocarcinoma	No	No	C18.7	8480-03-01	C18.7	YES	2008	NO	YES	YES	0.7	NO		NA	NA	NA	NA		NA	MACR	2	0:LIVING	8a84b03a-e37e-4827-98f0-4d480ec31037	f69e80aa-237d-4e75-8d04-7c1b5ae9007b	TCGA-CK-6748.d8e78b5e-6e61-413a-b518-a8b77b986e86.pdf	d8e78b5e-6e61-413a-b518-a8b77b986e86	NO		Sigmoid Colon
TCGA-F4-6569-01	60	M0	N0	Stage I	7th	T2	NO		Colorectal Cancer	Colon Adenocarcinoma	NA	0	35.71	0:DiseaseFree		NOT HISPANIC OR LATINO	6/20/11	0.1586	180	Colon Adenocarcinoma	No	No	C18.9	8140-03-01	C18.9	YES	2011	NO	NO		2.3	NO	YES	0	0	19	NA		NA	COAD	35.71	0:LIVING	d3062aac-4c42-41b4-a9f3-90aa72e6fb1e	bbb4b282-5414-4929-a9f6-08b733d14fa7	TCGA-F4-6569.7ab8bd50-444e-48eb-bb37-3b64fecfefe8.pdf	7ab8bd50-444e-48eb-bb37-3b64fecfefe8	NO		Transverse Colon
TCGA-CM-6163-01	74	M0	N0	Stage I	7th	T1	NO		Colorectal Cancer	Colon Adenocarcinoma	NA	0	14.03	0:DiseaseFree		NOT HISPANIC OR LATINO	7/19/11	0.5061	179	Colon Adenocarcinoma	No	No	C18.7	8140-03-01	C18.7	YES	2010	NO	NO		1	NO	YES	0	NA	23	NA		NA	COAD	14.03	0:LIVING	8c043ecd-2265-411f-bc3b-dc341cf56ac2	2dfa5bb3-ffde-4614-bb76-d3075819e1a3	TCGA-CM-6163.e4807035-d100-4469-a21e-da16401df24b.pdf	e4807035-d100-4469-a21e-da16401df24b	YES		Sigmoid Colon
TCGA-CA-6716-01	65	M0	N0	Stage IIA	6th	T3			Colorectal Cancer	Colon Adenocarcinoma	NA	0	12.19	0:DiseaseFree		NOT HISPANIC OR LATINO	2008-08-11	0.2082	167	Colon Adenocarcinoma	No	No	C18.2	8260-03-01	C18.2	YES	2010	NO			1.3		NO	NA	NA	NA	NA		NA	COAD	12.19	0:LIVING	95a54459-3fac-42d5-8ec1-ed66d971d64d	a519f8a7-a83e-4e07-83aa-eed4bcd37266	TCGA-CA-6716.c0c68cb6-c411-42e9-a5bc-f05a58f101f3.pdf	c0c68cb6-c411-42e9-a5bc-f05a58f101f3			Ascending Colon
TCGA-AA-3660-01	51	M0	N0	Stage II	5th	T3	NO		Colorectal Cancer	Colon Adenocarcinoma	NA	0	78.02	0:DiseaseFree			5/18/10	0.3384	NA	Colon Adenocarcinoma	No	No	C18.9	8140-03-01	C18.9	YES	2005	NO	NO		0.4	NO	YES	0	NA	33	NA		NA	COAD	78.02	0:LIVING	f9b5e6a5-c2da-4a0d-9251-bb6f557b7b58	87cf1a20-2dc5-4c06-b0c4-16103be40ef0	TCGA-AA-3660.5b62d771-4e67-4983-928f-b98fb1cad99b.pdf	5b62d771-4e67-4983-928f-b98fb1cad99b			Sigmoid Colon
TCGA-CM-5868-01	59	M1a	N1a	Stage IVA	7th	T4a	YES	Normal	Colorectal Cancer	Colon Adenocarcinoma	NA	0	17.02	0:DiseaseFree		NOT HISPANIC OR LATINO	7/18/11	0.2237	171	Colon Adenocarcinoma	No	No	C18.7	8140-03-01	C18.7	YES	2010	NO	YES	NO	1	YES	YES	1	NA	17	NA		NA	COAD	17.02	0:LIVING	4aadf2a2-ce1e-4f94-b146-59292e83e7fd	8983e29e-9354-4ce3-8f59-702032f1c25c	TCGA-CM-5868.f5259a76-974f-483b-a980-cb39b45fd791.pdf	f5259a76-974f-483b-a980-cb39b45fd791	YES		Sigmoid Colon
TCGA-EI-6509-01	53	M0	N2b	Stage IIIC	7th	T3	NO		Colorectal Cancer	Rectal Adenocarcinoma	NA	0	2.96	1:Recurred/Progressed		NOT HISPANIC OR LATINO	5/13/11	0.2606	178	Rectal Adenocarcinoma	No	No	C20	8263-03-01	C20.9	YES	2010		NO		NA	YES	YES	7	0	10	NA		NA	READ	16.98	0:LIVING	652e503a-1be8-445b-96d6-ff114f911e76				NO		Rectosigmoid Junction
TCGA-G4-6625-01	77	M0	N0	Stage IIA	5th	T3	NO		Colorectal Cancer	Colon Adenocarcinoma	NA	0	84.23	1:Recurred/Progressed		NOT HISPANIC OR LATINO	7/14/11	0.2266	149	Colon Adenocarcinoma	No	Yes	C18.7	8140-03-01	C18.7	YES	2004	NO	NO		1.2	NO	YES	0	NA	18	NA		NA	COAD	91.72	0:LIVING	5eed7e8a-c219-4497-a99f-bfc48faca4d8	139cd85f-9a93-421f-8782-78ac917b97e6	TCGA-G4-6625.02b591ab-281b-45c1-a036-925cdc6cef73.pdf	02b591ab-281b-45c1-a036-925cdc6cef73	NO		Sigmoid Colon
TCGA-AY-A8YK-01	44	M1	N2a	Stage IVA	7th	T3	NO		Colorectal Cancer	Colon Adenocarcinoma	138	0	18.82	0:DiseaseFree		NOT HISPANIC OR LATINO	2003-10-14	0.2674	185	Colon Adenocarcinoma	No	No	C18.7	8140-03-01	C18.7	YES	2013	NO	NO		NA	YES	YES	6	NA	24	NA	NO	FALSE	COAD	18.82	0:LIVING	C6F6C032-5D4E-4028-AED0-24A587620354	5F6CB74F-1D92-4EA4-92E1-ED23F83649FE	TCGA-AY-A8YK.22C33C79-0791-40C1-A97C-F1C1AD76063E.pdf	22C33C79-0791-40C1-A97C-F1C1AD76063E	NO	YES	Sigmoid Colon
TCGA-AA-A02K-01	50	M1	N2	Stage IV	6th	T4	NO		Colorectal Cancer	Colon Adenocarcinoma	338	0	10.05	1:Recurred/Progressed			6/15/11	NA	NA	Colon Adenocarcinoma	No	No	C18.2	8140-03-01	C18.2	YES	2009	NO	NO		NA	YES	YES	7	NA	20	NA		FALSE	COAD	13.99	1:DECEASED	10881458-55b2-41d1-8358-4ee6ccb8ec85	685df015-1b7b-4993-bf05-e3206619dfba	TCGA-AA-A02K.EDDCC4B3-986B-4415-B742-CF0B98EACF72.pdf	EDDCC4B3-986B-4415-B742-CF0B98EACF72			Ascending Colon
TCGA-F5-6813-01	70	M0	N2	Stage IIIC	7th	T4a	NO		Colorectal Cancer	Rectal Adenocarcinoma	NA	0	2.14	1:Recurred/Progressed		NOT HISPANIC OR LATINO	8/31/11	0.4134	174	Rectal Adenocarcinoma	No	No	C49.4	8140-03-01	C49.4	YES	2011		NO		NA	NO	YES	12	0	12	NA		NA	READ	19.65	1:DECEASED	99d2c035-06a2-4bc3-8ff9-db875d232c93				NO		Rectum
TCGA-A6-5665-01	84	M0	N0	Stage IIA	7th	T3	YES	Abnormal	Colorectal Cancer	Colon Adenocarcinoma	NA	0	17.38	1:Recurred/Progressed		NOT HISPANIC OR LATINO	5/20/11	0.0133	157	Colon Adenocarcinoma	No	No	C18.2	8140-03-01	C18.2	YES	2010	NO	NO		2	YES	YES	0	NA	25	NA		NA	COAD	22.04	0:LIVING	4c6c8d3d-e4a3-490a-9211-cfbe7e6ee25b	4582b393-8635-4b82-871b-1fa117abfece	TCGA-A6-5665.814c8056-1298-4941-9fde-c660dae23c0e.pdf	814c8056-1298-4941-9fde-c660dae23c0e			Ascending Colon
TCGA-DM-A0XD-01	65	M0	N0	Stage IIA		T3	YES	Normal	Colorectal Cancer	Colon Adenocarcinoma	3672	0	20.27	1:Recurred/Progressed		NOT HISPANIC OR LATINO	3/15/11	0.1362	160	Colon Adenocarcinoma	No	No	C18.0	8140-03-01	C18.0	YES	2000	NO	YES	YES	NA	NO	YES	0	NA	11	NA		FALSE	COAD	24.41	1:DECEASED	a56f6562-d2af-47b9-bf81-94b3b4893173	9144c7fc-9c78-4b99-814f-4059a11ec33b	TCGA-DM-A0XD.4D0D9EE2-7FEF-4E5F-922C-EE98200C4C61.pdf	4D0D9EE2-7FEF-4E5F-922C-EE98200C4C61
TCGA-DC-4745-01	49	M0	N1a	Stage IIIB	7th	T3	NO		Colorectal Cancer	Rectal Adenocarcinoma	NA	0	20.99	0:DiseaseFree		NOT HISPANIC OR LATINO	2006-09-11	0.404	165	Rectal Adenocarcinoma	No	No	C19	8140-03-01	C19.9	YES	2010		NO		NA	NO	YES	1	NA	22	NA		NA	READ	20.99	0:LIVING	644571e9-b8e6-42f3-a2e4-33bad0fac661				NO		Rectosigmoid Junction
TCGA-D5-6920-01	77	M0	N0	Stage IIA	7th	T3	NO		Colorectal Cancer	Colon Adenocarcinoma	NA	0	12.39	0:DiseaseFree		NOT HISPANIC OR LATINO	7/18/11	0.0217	160	Colon Adenocarcinoma	No	No	C18.7	8140-03-01	C18.7	YES	2011	NO	NO		1.5	NO	YES	0	0	5	NA		NA	COAD	12.39	0:LIVING	dc22eba5-6fb7-4875-b30a-99fa00758301	bde9ee05-b6c2-49c7-a1d4-7fa823a087d9	TCGA-D5-6920.785f1166-6b98-497a-9546-75ce66337309.pdf	785f1166-6b98-497a-9546-75ce66337309	NO		Sigmoid Colon
TCGA-G4-6588-01	58	M0	N0	Stage IIA	6th	T3	NO		Colorectal Cancer	Colon Adenocarcinoma	NA	0	26.15	0:DiseaseFree		NOT HISPANIC OR LATINO	2007-11-11	0.0033	166	Colon Adenocarcinoma	No	Yes	C18.0	8140-03-01	C18.0	YES	2009	NO	NO		2	NO	NO	0	NA	15	NA		NA	COAD	26.15	0:LIVING	93690a96-421c-4c59-85ba-fa6dd538c721	c4543b6b-3b9a-4a7a-8273-36b832eed64b	TCGA-G4-6588.282b7ffe-90f7-4976-ba97-537773193acd.pdf	282b7ffe-90f7-4976-ba97-537773193acd	NO		Cecum
TCGA-DC-5337-01	69	M0	N0	Stage I	7th	T1	NO		Colorectal Cancer	Rectal Adenocarcinoma	NA	0	26.02	0:DiseaseFree		NOT HISPANIC OR LATINO	2005-03-11	0.028	165	Rectal Adenocarcinoma	No	No	C19	8140-03-01	C19.9	YES	2010		NO		NA	NO	YES	0	NA	18	NA		NA	READ	26.02	0:LIVING	016c9c14-4c88-49f5-a11a-dd4bc282f11e				NO		Rectosigmoid Junction
TCGA-A6-2672-01	82	M0	N1	Stage IIIB		T3	NO		Colorectal Cancer	Colon Adenocarcinoma	NA	0	46.62	0:DiseaseFree		NOT HISPANIC OR LATINO	2010-04-10	0.0357	157	Colon Adenocarcinoma	No	No	C18.2	8140-03-01	C18.2	YES	2009	NO	NO		1.3	YES	YES	1	NA	29	422		NA	COAD	46.62	0:LIVING	b612d491-7442-4119-a53c-5ebcc35c31f4	ebb1c63f-0862-4859-8ad1-5f1b86050635	TCGA-A6-2672.8405a327-719d-4c6d-99f4-a58306c8fdc4.pdf	8405a327-719d-4c6d-99f4-a58306c8fdc4
TCGA-CM-4747-01	47	M1a	N1b	Stage IVA		T4a	NO		Colorectal Cancer	Colon Adenocarcinoma	NA	0	25	0:DiseaseFree		NOT HISPANIC OR LATINO	12/23/10	0.4449	188	Colon Adenocarcinoma	No	No	C18.0	8140-03-01	C18.0	YES	2010	NO	NO		2.2	YES	YES	2	NA	29	NA		NA	COAD	25	0:LIVING	56eb96a4-d2c2-42fb-b26c-1a80012bcb8e	d3daa95a-19b5-4822-bcbe-35ceec12fdf1	TCGA-CM-4747.da76cc38-102a-4f1c-ab04-430b9eef7899.pdf	da76cc38-102a-4f1c-ab04-430b9eef7899	YES		Cecum
TCGA-EI-6510-01	77	MX	N0		7th	T2	NO		Colorectal Cancer	Rectal Adenocarcinoma	NA	0	18.27	0:DiseaseFree		NOT HISPANIC OR LATINO	2006-09-11	0.2942	150	Rectal Adenocarcinoma	No	No	C20	8263-03-01	C20.9	YES	2010		NO		NA	NO	YES	0	NA	3	NA		NA	READ	18.27	0:LIVING	093ca3a7-f545-468a-85ed-a35c3da03628				YES		Rectosigmoid Junction
TCGA-A6-6141-01	31	M0	N0	Stage IIA	7th	T3	NO		Colorectal Cancer	Colon Adenocarcinoma	NA	0	8.38	0:DiseaseFree		NOT HISPANIC OR LATINO	6/17/11	0.0002	177.8	Colon Adenocarcinoma	No	No	C18.9	8140-03-01	C18.9	YES	2011	NO	NO		1.5	NO	YES	0	NA	19	NA		NA	COAD	8.38	0:LIVING	58facedb-fcb8-4ecf-8338-2bfa4947acef	d67fc406-7974-433e-896d-57197eced52b	TCGA-A6-6141.1878c2b7-98d8-4797-84f2-30d73d1db47d.pdf	1878c2b7-98d8-4797-84f2-30d73d1db47d			Cecum
TCGA-D5-6931-01	77	M0	N2	Stage IIIC	7th	T4b	NO		Colorectal Cancer	Colon Adenocarcinoma	NA	0	11.99	0:DiseaseFree		NOT HISPANIC OR LATINO	7/21/11	0.1751	178	Colon Adenocarcinoma	No	No	C18.9	8140-03-01	C18.9	YES	2011	NO	NO		1	YES	YES	4	NA	14	NA		NA	COAD	11.99	0:LIVING	5d66191d-da49-4d7e-89a4-a382db338340	9cfcf069-f971-476c-9084-4d62a75cb3a7	TCGA-D5-6931.d58ae578-e4c3-4ae4-9b5d-a7831f976ff7.pdf	d58ae578-e4c3-4ae4-9b5d-a7831f976ff7	YES		Transverse Colon
TCGA-AH-6903-01	46	M0	N1b	Stage IIIB	7th	T3	NO		Colorectal Cancer	Rectal Adenocarcinoma	NA	0	19.45	0:DiseaseFree		NOT HISPANIC OR LATINO	7/26/11	0.0329	183	Rectal Mucinous Adenocarcinoma	No	No	C19	8480-03-01	C19.9	YES	2010		NO		NA	NO	YES	3	0	18	NA		NA	READ	19.45	0:LIVING	1e89c189-7c8a-44c9-9b0f-2f625a285003				NO		Rectosigmoid Junction
TCGA-AY-A71X-01	54	M0	N0	Stage I	7th	T2	NO		Colorectal Cancer	Colon Adenocarcinoma	95	0	19.32	0:DiseaseFree		NOT HISPANIC OR LATINO	2012-09-13	0.0607	164	Colon Adenocarcinoma	No	No	C18.0	8140-03-01	C18.0	YES	2013	NO	NO		NA	NO	YES	0	NA	28	NA	NO	FALSE	COAD	19.32	0:LIVING	D4DA3298-3A02-44A6-BDCD-D260F38E520B	4C09FF32-902B-4D36-BDF7-F4D3399C059F	TCGA-AY-A71X.32360E38-C269-487F-806F-A3880DE9F3EC.pdf	32360E38-C269-487F-806F-A3880DE9F3EC	NO	NO	Cecum
TCGA-CI-6620-01	41	M1	N1	Stage IVA	7th	T3			Colorectal Cancer	Rectal Adenocarcinoma	NA	0	2.96	1:Recurred/Progressed		NOT HISPANIC OR LATINO	11/30/11	0.1593	NA	Rectal Adenocarcinoma	Yes	No	C20	8140-03-01	C20.9	YES	2010				NA			NA	NA	NA	NA		NA	READ	33.15	0:LIVING	b26143d3-d458-4d5c-8446-fd2f05707352						Rectum
TCGA-CM-6171-01	77	M0	N0	Stage I	7th	T2	NO		Colorectal Cancer	Colon Adenocarcinoma	NA	0	14.03	0:DiseaseFree		NOT HISPANIC OR LATINO	7/19/11	0.0463	162	Colon Adenocarcinoma	No	No	C18.2	8140-03-01	C18.2	YES	2010	NO	NO		1.7	NO	YES	0	NA	28	NA		NA	COAD	14.03	0:LIVING	eed7405f-f8f3-41a4-a0e7-242f23087f59	0b30934d-0c35-41a1-8a1c-8c5f6a9774d9	TCGA-CM-6171.806dcc4f-5392-4893-9d90-6238f91b5369.pdf	806dcc4f-5392-4893-9d90-6238f91b5369	NO		Ascending Colon
TCGA-A6-5666-01	78	M0	N0	Stage IIC		T4b	NO		Colorectal Cancer	Colon Adenocarcinoma	NA	0	31.87	1:Recurred/Progressed		NOT HISPANIC OR LATINO	5/26/11	0.2756	193	Colon Adenocarcinoma	No	No	C18.9	8140-03-01	C18.9	YES	2010	NO	NO		1.9	NO	YES	0	NA	30	NA		NA	COAD	32.69	0:LIVING	25c3201a-3dd5-4edf-ad09-104e5c10663e	528f5c3e-6b0f-48e7-a57b-56ccd1ec2352	TCGA-A6-5666.6496f931-2a98-43c3-8b80-7f658d4ea9ab.pdf	6496f931-2a98-43c3-8b80-7f658d4ea9ab			Sigmoid Colon
TCGA-D5-6923-01	57	M0	N0	Stage I	7th	T2	NO		Colorectal Cancer	Colon Adenocarcinoma	NA	0	12.42	0:DiseaseFree		NOT HISPANIC OR LATINO	7/16/11	0.2199	187	Colon Adenocarcinoma	No	No	C18.7	8140-03-01	C18.7	YES	2011	NO	NO		1	NO	YES	0	0	11	NA		NA	COAD	12.42	0:LIVING	b3c267aa-345d-40d8-a8da-f9f08c64f9c7	617f14fe-153c-4ddc-b280-600c1fa08ad5	TCGA-D5-6923.3523f7ac-0a52-44cb-9b99-068955ccb1da.pdf	3523f7ac-0a52-44cb-9b99-068955ccb1da	NO		Sigmoid Colon
TCGA-D5-6539-01	45	M0	N0		7th	T3	NO		Colorectal Cancer	Colon Adenocarcinoma	NA	0	12.48	0:DiseaseFree		NOT HISPANIC OR LATINO	2006-09-11	0.2188	165	Colon Adenocarcinoma	No	No	C18.4	8140-03-01	C18.4	YES	2010	NO	NO		1.2	NO	YES	0	NA	12	NA		NA	COAD	12.48	0:LIVING	ef4bb5bf-4535-4bd1-8a74-aba920123ee2	1c565c5a-8254-48bc-9b88-c582bfc15204	TCGA-D5-6539.3affdcb5-2a67-43c9-93aa-1191b1a1197e.pdf	3affdcb5-2a67-43c9-93aa-1191b1a1197e	YES		Transverse Colon
TCGA-D5-7000-01	79	M0	N0	Stage I	7th	T2	NO		Colorectal Cancer	Mucinous Adenocarcinoma of the Colon and Rectum	NA	0	10.25	0:DiseaseFree		NOT HISPANIC OR LATINO	7/18/11	0.2052	154	Colon Mucinous Adenocarcinoma	No	No	C18.0	8480-03-01	C18.0	YES	2011	NO	NO		0.9	NO	YES	0	NA	14	NA		NA	MACR	10.25	0:LIVING	d5a296ae-c165-413c-adcc-33c9e99ff873	1dc340a0-b8d0-47b3-b87b-d5546e6ee77e	TCGA-D5-7000.027e06d6-f4c5-433b-9b41-3a31678ed776.pdf	027e06d6-f4c5-433b-9b41-3a31678ed776	NO		Cecum
TCGA-AF-2693-01	75	MX	N0	Stage I	6th	T2	NO		Colorectal Cancer	Rectal Adenocarcinoma	NA	0	37.94	0:DiseaseFree		NOT HISPANIC OR LATINO	2007-06-11	0.2996	180.3		No	No	C19	8140-03-01	C19.9	YES	2009		NO		NA	NO	YES	0	NA	30	NA		NA	READ	37.94	0:LIVING	2faf928d-453a-4d07-b058-b5d4e1d13845						Sigmoid Colon
TCGA-CM-6675-01	35	M1b	N2b	Stage IVB	7th	T3	NO		Colorectal Cancer	Colon Adenocarcinoma	NA	0	11.07	1:Recurred/Progressed		NOT HISPANIC OR LATINO	2011-8-00	0.3954	187	Colon Adenocarcinoma	No	No	C18.0	8140-03-01	C18.0	YES	2011	NO	NO		2	NO	YES	12	NA	72	NA		NA	COAD	13.04	0:LIVING	fce1fd5a-54d2-4260-b187-4eb7035e96e9	f954eaaa-3a62-4fe9-8568-ad2386548edd	TCGA-CM-6675.5dbfd78d-0f01-401c-8e64-934db33a89da.pdf	5dbfd78d-0f01-401c-8e64-934db33a89da	YES		Cecum
TCGA-CA-5254-01	42	M0	N0	Stage IIA	6th	T3			Colorectal Cancer	Colon Adenocarcinoma	NA	0	12.68	0:DiseaseFree		NOT HISPANIC OR LATINO	2008-08-11	0.465	154	Colon Adenocarcinoma	No	No	C18.9	8140-03-01	C18.9	YES	2010	NO			1.5		NO	NA	NA	NA	NA		NA	COAD	12.68	0:LIVING	26a41625-4680-47b2-afa9-6a72b148e1c0	7a775f5c-32e5-4d88-b647-e1326ab369fd	TCGA-CA-5254.3c13e71b-abcb-4131-bda1-4723f13f23ee.pdf	3c13e71b-abcb-4131-bda1-4723f13f23ee			Transverse Colon
TCGA-D5-6540-01	66	M0	N0	Stage I		T2			Colorectal Cancer	Mucinous Adenocarcinoma of the Colon and Rectum	NA	0	16.13	0:DiseaseFree		NOT HISPANIC OR LATINO	5/16/11	0.0765	186	Colon Mucinous Adenocarcinoma	No	No	C18.0	8480-03-01	C18.0	YES	2010	NO	NO		0.8	NO	YES	0	0	13	NA		NA	MACR	16.13	0:LIVING	b08b5f49-9434-4653-9772-097ec29b2ca3	201b6b48-418f-48a3-a568-6e851f85c25e	TCGA-D5-6540.bc47b112-83c6-4192-a914-9c885aeed438.pdf	bc47b112-83c6-4192-a914-9c885aeed438	NO		Cecum
TCGA-QG-A5Z2-01	61	M0	N0	Stage I	7th	T2	NO		Colorectal Cancer	Colon Adenocarcinoma	337	0	31.27	0:DiseaseFree		NOT HISPANIC OR LATINO	6/20/13	0.0002	183	Colon Adenocarcinoma	No	No	C18.0	8140-03-01	C18.0	YES	2012	NO	NO		NA	NO	YES	0	NA	23	NA	NO	TRUE	COAD	31.27	0:LIVING	84959E50-17F5-4F2B-8E0C-5EBB139D2C3A	3D753B5B-8E33-4307-9321-E4AD4821F3BF	TCGA-QG-A5Z2.E997748F-FB20-4CF3-8621-966181B7AF2E.pdf	E997748F-FB20-4CF3-8621-966181B7AF2E	NO	NO	Cecum
TCGA-AD-5900-01	67	MX	N0	Stage I	7th	T2			Colorectal Cancer	Mucinous Adenocarcinoma of the Colon and Rectum	NA	0	12.16	0:DiseaseFree		NOT HISPANIC OR LATINO	6/22/11	0.1197	NA	Colon Mucinous Adenocarcinoma	No	No	C18.2	8480-03-01	C18.2	YES	2010	NO			0.6	NO	YES	0	NA	11	NA		NA	MACR	12.16	0:LIVING	0f008098-d8aa-46dc-8445-cca59838c582	8824fcd3-242a-47a9-933e-632d5531bd6c	TCGA-AD-5900.dfe40b96-eb9b-4544-a87d-9abc80f8a357.pdf	dfe40b96-eb9b-4544-a87d-9abc80f8a357	NO		Ascending Colon
TCGA-A6-6654-01	65	M0	N1	Stage IIIB	7th	T3	NO		Colorectal Cancer	Colon Adenocarcinoma	NA	0	23.85	0:DiseaseFree		NOT HISPANIC OR LATINO	8/16/11	0.1377	173	Colon Adenocarcinoma	No	No	C18.9	8140-03-01	C18.9	YES	2011	NO	NO		1.3	YES	YES	1	NA	65	NA		NA	COAD	23.85	0:LIVING	81e7cca8-2d71-4446-9692-872c2fe68d0a	47bf3623-a304-48a1-8651-71b6ed41d886	TCGA-A6-6654.0f0a992e-3a5c-490f-aa3e-62d2b26d580b.pdf	0f0a992e-3a5c-490f-aa3e-62d2b26d580b			Descending Colon
TCGA-CA-6717-01	57	M0	N0	Stage IIA	6th	T3			Colorectal Cancer	Mucinous Adenocarcinoma of the Colon and Rectum	NA	0	12.75	0:DiseaseFree		NOT HISPANIC OR LATINO	2008-08-11	0	168	Colon Mucinous Adenocarcinoma	No	No	C18.2	8480-03-01	C18.2	YES	2010	NO			1.5		NO	NA	NA	NA	NA		NA	MACR	12.75	0:LIVING	268c01b3-d2ce-44c0-a2fe-ea846a1253cc	d412011f-061c-43d6-8fa7-f917da658aff	TCGA-CA-6717.c742df4b-4aef-41cf-aba3-64d67e942141.pdf	c742df4b-4aef-41cf-aba3-64d67e942141			Ascending Colon
TCGA-CL-5918-01	90	MX	N0	Stage IIA	6th	T3	NO		Colorectal Cancer	Rectal Adenocarcinoma	NA	0	7.16	0:DiseaseFree		NOT HISPANIC OR LATINO	2011-6-00	0.2572	NA	Rectal Adenocarcinoma	No	No	C20	8140-03-01	C20.9	YES	2008		NO		NA	NO		NA	NA	NA	NA		NA	READ	7.16	0:LIVING	f49a8e1e-d247-4c76-ac3b-ad8e5d6b8d18				NO		Rectosigmoid Junction
TCGA-G5-6641-01	67	MX	N1	Stage IIIA	6th	T1	NO		Colorectal Cancer	Rectal Adenocarcinoma	NA	0	26.41	0:DiseaseFree		NOT HISPANIC OR LATINO	2008-04-11	0.2193	189.3	Rectal Mucinous Adenocarcinoma	No	Yes	C19	8480-03-01	C19.9	YES	2009		NO		NA	NO	YES	1	NA	26	NA		NA	READ	26.41	0:LIVING	0a2cb2f9-972c-450c-8b7a-115a4cb93658				NO		Rectosigmoid Junction
TCGA-EI-6506-01	78	M0	N0	Stage IIA	7th	T3	NO		Colorectal Cancer	Rectal Adenocarcinoma	NA	0	20.53	0:DiseaseFree		NOT HISPANIC OR LATINO	2006-09-11	0.1474	162	Rectal Adenocarcinoma	No	No	C20	8211-03-01	C20.9	YES	2010		NO		NA	NO	YES	0	NA	19	NA		NA	READ	20.53	0:LIVING	bcb21cdd-2f57-4df0-bbbe-a74fa5a654d6				YES		Rectosigmoid Junction
TCGA-AF-A56N-01	47	M0	N0	Stage IIA	7th	T3			Colorectal Cancer	Rectal Adenocarcinoma	NA	0	11.83	0:DiseaseFree		NOT HISPANIC OR LATINO	2004-11-13	0.1391	165.1	Rectal Adenocarcinoma	No	No	C19	8140-03-01	C19.9	YES	2012				NA	NO	YES	0	NA	33	NA	NO	NA	READ	11.83	0:LIVING	811F3FEB-A5A9-48B1-ACDA-FBB23FCBCF16					YES	Rectum
TCGA-DM-A28C-01	74	M0	N0	Stage IIA	6th	T3	NO		Colorectal Cancer	Colon Adenocarcinoma	3500	0	63.37	1:Recurred/Progressed		NOT HISPANIC OR LATINO	7/27/11	0.0342	180	Colon Adenocarcinoma	No	No	C18.7	8140-03-01	C18.7	YES	2001	NO	NO		NA		YES	0	NA	11	NA		FALSE	COAD	81.31	1:DECEASED	F83B909C-DA90-41ED-B532-A2EF9371CFF9	A3674348-7D0C-4D1A-B825-A335F79A4B79	TCGA-DM-A28C.8C4517E8-8E37-4BA2-AF3B-5621F1C572A8.pdf	8C4517E8-8E37-4BA2-AF3B-5621F1C572A8			Sigmoid Colon
TCGA-NH-A8F7-01	53	MX	N0	Stage IIA	7th	T3	NO		Colorectal Cancer	Colon Adenocarcinoma	48	0	17.84	0:DiseaseFree		NOT HISPANIC OR LATINO	2/19/14	0.405	80.3	Colon Adenocarcinoma	No	Yes, History of Synchronous/Bilateral Malignancy	C18.7	8140-03-01	C18.7	YES	2013	NO	YES	NO	NA	NO	YES	0	0	18	NA	NO	FALSE	COAD	17.84	0:LIVING	6454FF0C-26F8-4CC2-B77C-7E5ABDC20ACD	E9AC4856-032E-401F-B3E6-54E7F796FAA4	TCGA-NH-A8F7.4D9A2D24-529F-4CFE-8444-013FAAF696EC.pdf	4D9A2D24-529F-4CFE-8444-013FAAF696EC	NO	YES	Sigmoid Colon
TCGA-AA-3506-01	77	M0	N0	Stage I	5th	T2	NO		Colorectal Cancer	Colon Adenocarcinoma	NA	0	57.98	0:DiseaseFree			5/18/10	0.1853	NA	Colon Adenocarcinoma	No	Yes	C18.9	8140-03-01	C18.9	YES	2004	NO	NO		1		YES	0	NA	46	NA		NA	COAD	57.98	0:LIVING	28033279-cc74-4775-afdf-2497f6ddb55c	59eff44d-c532-4ea4-b8e4-e4478f5b12de	TCGA-AA-3506.fd8d0605-1791-4a1f-95e2-aad251b9bb02.pdf	fd8d0605-1791-4a1f-95e2-aad251b9bb02			Hepatic Flexure
TCGA-DM-A1D7-01	82	M0	N0	Stage IIA		T3	YES	Normal	Colorectal Cancer	Mucinous Adenocarcinoma of the Colon and Rectum	3939	0	5.06	1:Recurred/Progressed		NOT HISPANIC OR LATINO	2011-5-00	0.1597	175		No	No	C18.7	8480-03-01	C18.7	YES	2000	NO	YES	NO	NA	NO	YES	0	NA	15	NA		FALSE	MACR	13.3	1:DECEASED	fac2c617-8149-45bb-b766-fbe13dc3c425	18364fcc-5f9c-4e3f-8a9e-56ed18ac893e	TCGA-DM-A1D7.73512C13-D2EB-4E6C-9A26-3759252F385A.pdf	73512C13-D2EB-4E6C-9A26-3759252F385A			Sigmoid Colon
TCGA-A6-A56B-01	57	M0	N1	Stage IIIB	6th	T3	NO		Colorectal Cancer	Colon Adenocarcinoma	1497	0	55.12	1:Recurred/Progressed		NOT HISPANIC OR LATINO	2004-10-13	0.4576	180	Colon Adenocarcinoma	No	No	C18.7	8140-03-01	C18.7	YES	2008	NO	YES		NA	YES	YES	3	NA	25	NA	NO	FALSE	COAD	56.21	1:DECEASED	74A0264D-1D31-430D-9A88-E7334C8AA96C	4425892C-8C35-4F6C-B531-1EC510AD19D2	TCGA-A6-A56B.FEE2A033-7EE5-4528-80AF-979BD2FDCBF9.pdf	FEE2A033-7EE5-4528-80AF-979BD2FDCBF9		YES	Sigmoid Colon
TCGA-G5-6235-01	72	MX	N1	Stage IIIB	6th	T3	NO		Colorectal Cancer	Rectal Adenocarcinoma	NA	0	34.23	1:Recurred/Progressed		NOT HISPANIC OR LATINO	7/14/11	0.1653	169	Rectal Adenocarcinoma	No	Yes	C19	8140-03-01	C19.9	YES	2007		NO		NA	NO	YES	1	NA	13	NA		NA	READ	55.72	0:LIVING	c2ea7b58-cabd-407e-98ce-6cbf9e4d93e1				NO		Rectosigmoid Junction
TCGA-G4-6304-01	66	M0	N0	Stage IIB	6th	T4	NO		Colorectal Cancer	Colon Adenocarcinoma	NA	0	28.22	1:Recurred/Progressed		NOT HISPANIC OR LATINO	2008-02-11	0.0002	NA	Colon Adenocarcinoma	No	No	C18.4	8140-03-01	C18.4	YES	2006	NO	NO		1.5	NO	NO	0	NA	25	NA		NA	COAD	53.58	0:LIVING	567ddc8e-2b00-417d-a326-479cb02e08dd	a67c65a3-f80d-4532-9a32-20b2fecadb93	TCGA-G4-6304.0e039ee7-40eb-4b0f-9a26-462f68940e85.pdf	0e039ee7-40eb-4b0f-9a26-462f68940e85	NO		Transverse Colon
TCGA-F4-6806-01	59	M0	N0	Stage I	7th	T2	NO		Colorectal Cancer	Colon Adenocarcinoma	NA	0	37.19	1:Recurred/Progressed		NOT HISPANIC OR LATINO	8/31/11	0.1242	172	Colon Adenocarcinoma	No	No	C18.7	8140-03-01	C18.7	YES	2011	NO	NO		1.3	NO	YES	0	0	5	NA		NA	COAD	41.39	0:LIVING	bab21810-f51b-421e-a87f-1f1136cbc77a	71e604ba-4ebd-44e9-84bf-5ef09c37bb67	TCGA-F4-6806.73742089-f64f-41fc-84e2-bc9b59d29c02.pdf	73742089-f64f-41fc-84e2-bc9b59d29c02	NO		Sigmoid Colon
TCGA-A6-A567-01	56	M1	N1	Stage IV	6th	T3			Colorectal Cancer	Colon Adenocarcinoma	2056	0	35.12	1:Recurred/Progressed			4/18/13	0.308	188	Colon Adenocarcinoma	No	No	C18.7	8140-03-01	C18.7	YES	2007	NO	YES		NA	YES	YES	3	NA	41	NA	YES	FALSE	COAD	61.79	1:DECEASED	857A5889-19E7-4208-8362-F1377C408037	ED37A5C0-341C-4ECC-8FB8-4B705E76E2AF	TCGA-A6-A567.E166D77A-9C39-4B86-9320-8946DA9AA69D.pdf	E166D77A-9C39-4B86-9320-8946DA9AA69D		NO	Sigmoid Colon
TCGA-DC-6683-01	43	M0	N1b	Stage IIIB	7th	T3	NO		Colorectal Cancer	Rectal Adenocarcinoma	NA	0	25.03	0:DiseaseFree		NOT HISPANIC OR LATINO	2011-8-00	0.3538	183	Rectal Adenocarcinoma	No	No	C19	8140-03-01	C19.9	YES	2011		NO		NA	NO	YES	3	NA	27	NA		NA	READ	25.03	0:LIVING	16a9e1c5-85c2-4930-a16c-af59114bac9a				YES		Rectosigmoid Junction
TCGA-A6-2682-01	70	M1	N1	Stage IV	6th	T4b	NO		Colorectal Cancer	Colon Adenocarcinoma	NA	0	12.52	1:Recurred/Progressed		NOT HISPANIC OR LATINO	1/28/11	0.0603	180	Colon Adenocarcinoma	No	Yes	C18.9	8140-03-01	C18.9	YES	2009	NO	YES	YES	2.5	YES	YES	2	NA	13	NA		NA	COAD	13.93	1:DECEASED	77a44132-af22-4115-9fa2-78f2f74bf687	f10f139d-1d7f-4923-8129-f103f5d3163b	TCGA-A6-2682.b6280abb-7ccf-4fdb-ad83-65d8b98dfbba.pdf	b6280abb-7ccf-4fdb-ad83-65d8b98dfbba
TCGA-CK-4951-01	79	M0	N0	Stage IIA	6th	T3	NO		Colorectal Cancer	Mucinous Adenocarcinoma of the Colon and Rectum	NA	0	15.77	1:Recurred/Progressed		NOT HISPANIC OR LATINO	3/29/11	0.0026	NA	Colon Mucinous Adenocarcinoma	No	No	C18.0	8480-03-01	C18.0	YES	2007	NO	NO		0.5	NO	YES	0	0	30	NA		NA	MACR	70.11	1:DECEASED	2db3c23d-c591-4ea0-b0a8-ed9c4343c80e	ea9e7e8c-4151-4cfc-8631-5880c6f1a21f	TCGA-CK-4951.2d3e5015-f38b-42ce-9466-cdd21a5b3701.pdf	2d3e5015-f38b-42ce-9466-cdd21a5b3701	NO		Ascending Colon
TCGA-DC-6160-01	68	M0	N0	Stage I	6th	T2	NO		Colorectal Cancer	Rectal Adenocarcinoma	NA	0	43.99	0:DiseaseFree		NOT HISPANIC OR LATINO	7/26/11	0.2459	175.4	Rectal Adenocarcinoma	No	No	C19	8140-03-01	C19.9	YES	2009		NO		NA	NO	YES	0	NA	8	NA		NA	READ	43.99	0:LIVING	2bd23664-453b-4fbf-823e-6dbcde0c4a2a				YES		Rectosigmoid Junction
TCGA-CI-6621-01	63	MX	N1	Stage IIIB	7th	T3			Colorectal Cancer	Rectal Adenocarcinoma	NA	0	13.76	0:DiseaseFree		NOT HISPANIC OR LATINO	2001-09-12	0.2403	NA	Rectal Adenocarcinoma	No	No	C20	8140-03-01	C20.9	YES	2010				NA		YES	0	NA	2	NA		NA	READ	13.76	0:LIVING	156cb6c6-b5d4-4ea9-9495-fc972cf9c84a						Rectum
TCGA-AZ-5407-01	51	M0	N0	Stage I	6th	T1			Colorectal Cancer	Colon Adenocarcinoma	NA	0	88.14	0:DiseaseFree		NOT HISPANIC OR LATINO	8/29/11	0.1871	NA	Colon Adenocarcinoma	No	No	C18.0	8140-03-01	C18.0	YES	2007	NO			2.1	NO	YES	0	NA	16	NA		NA	COAD	88.14	0:LIVING	b718134c-5231-4f29-a423-7bad17c93fc5	faed408c-c7f8-4a40-b7ab-7713129c1211	TCGA-AZ-5407.6c27f8b9-9e3c-4665-a176-a4679eed1fa9.pdf	6c27f8b9-9e3c-4665-a176-a4679eed1fa9			Cecum
TCGA-CK-5914-01	81	MX	N1	Stage IIIB	6th	T3	NO		Colorectal Cancer	Colon Adenocarcinoma	NA	0	21.98	0:DiseaseFree		NOT HISPANIC OR LATINO	2011-6-00	0.1255	NA	Colon Adenocarcinoma	No	No	C18.7	8140-03-01	C18.7	YES	2008	NO	NO		0.6	NO		NA	NA	NA	NA		NA	COAD	21.98	0:LIVING	57b0f89f-1b75-453e-922c-01cd4d44ca49	b907ab67-7a44-42a0-a79a-beb625303104	TCGA-CK-5914.6a2276bb-99c0-4e2f-b673-3077ddb9c9d3.pdf	6a2276bb-99c0-4e2f-b673-3077ddb9c9d3	NO		Sigmoid Colon
TCGA-D5-5539-01	60	M0	N1	Stage IIIA		T3	NO		Colorectal Cancer	Mucinous Adenocarcinoma of the Colon and Rectum	NA	0	19.02	1:Recurred/Progressed		NOT HISPANIC OR LATINO	2/22/11	0.166	168	Colon Mucinous Adenocarcinoma	No	No	C18.2	8480-03-01	C18.2	YES	2010	NO	NO		0.7	YES	YES	1	0	4	NA		NA	MACR	19.58	0:LIVING	15d1b0fb-5c5f-4689-94f5-b33120a2bfae	4cf1fa0f-6a00-4037-94d1-d5ce2012b2f5	TCGA-D5-5539.1cfcf7e7-0886-4a24-9ab4-fcc10e998779.pdf	1cfcf7e7-0886-4a24-9ab4-fcc10e998779			Ascending Colon
TCGA-WS-AB45-01	52	MX	N0	Stage IIA	6th	T3			Colorectal Cancer	Mucinous Adenocarcinoma of the Colon and Rectum	1872	0	69.97	0:DiseaseFree		NOT HISPANIC OR LATINO	7/16/14	0.0053	152	Colon Mucinous Adenocarcinoma	No	No	C18.0	8480-03-01	C18.0	YES	2008	NO			NA	NO	YES	0	0	13	NA	NO	FALSE	MACR	69.97	0:LIVING	7F6898E2-A840-4AD1-80F7-783F8B766FCC	EB97D34E-7333-4E9D-B559-34DD6436C14C	TCGA-WS-AB45.E9A99C0B-87F4-4E91-A80F-7F9AABB84CBF.pdf	E9A99C0B-87F4-4E91-A80F-7F9AABB84CBF	NO	NO	Cecum
TCGA-AU-3779-01	80	M0	N0	Stage IIA	7th	T3	NO		Colorectal Cancer	Colon Adenocarcinoma	NA	0	14.49	0:DiseaseFree		NOT HISPANIC OR LATINO	12/28/10	0.3253	157	Colon Adenocarcinoma	No	No	C18.7	8140-03-01	C18.7	YES	2010	NO	NO		1	NO	YES	0	0	21	NA		NA	COAD	14.49	0:LIVING	fb4cc403-694c-421f-b360-3108b6d57ad5	1f464f7c-dc4d-4dc2-8623-55233b9f994d	TCGA-AU-3779.8704ad3a-a420-41e3-a71e-4ca49dd90d32.pdf	8704ad3a-a420-41e3-a71e-4ca49dd90d32	NO		Rectosigmoid Junction
TCGA-D5-6924-01	68	M0	N0	Stage IIA	7th	T3	NO		Colorectal Cancer	Colon Adenocarcinoma	NA	0	14.29	0:DiseaseFree		NOT HISPANIC OR LATINO	7/21/11	0.1867	165	Colon Adenocarcinoma	No	No	C18.7	8140-03-01	C18.7	YES	2011	NO	NO		1.1	NO	YES	0	NA	8	NA		NA	COAD	14.29	0:LIVING	be85f845-b281-467c-8b97-bed7b7fdff64	7da8a1f1-5a85-4bdf-a9c4-6fe98bce5923	TCGA-D5-6924.6a75e6b8-5ece-4fb9-9bca-5a751eac8d7c.pdf	6a75e6b8-5ece-4fb9-9bca-5a751eac8d7c	NO		Sigmoid Colon
TCGA-RU-A8FL-01	51	MX	N2a	Stage IIIB	7th	T3	NO		Colorectal Cancer	Colon Adenocarcinoma	861	0	8.41	1:Recurred/Progressed		NOT HISPANIC OR LATINO	1/24/14	0.2344	187.96	Colon Adenocarcinoma	No	No	C18.0	8140-03-01	C18.0	YES	2011	NO	YES	NO	NA		YES	5	NA	21	NA	YES	TRUE	COAD	38.67	0:LIVING	5F6ED48B-3B5A-4D20-8FBF-C9AA3FEEA186	33754280-57C0-45B7-8F33-984CEB7DDFFB	TCGA-RU-A8FL.92DF9BB6-DB3F-40A7-AE1E-8272C46B1968.pdf	92DF9BB6-DB3F-40A7-AE1E-8272C46B1968		YES	Cecum
TCGA-AZ-4684-01	49	M1	N2	Stage IVA		T3			Colorectal Cancer	Colon Adenocarcinoma	NA	0	13.5	1:Recurred/Progressed		NOT HISPANIC OR LATINO	3/23/11	0.2936	NA	Colon Adenocarcinoma	No	No	C19	8140-03-01	C19.9	YES	2006	NO			1.8	YES	YES	10	10	12	NA		NA	COAD	64.95	0:LIVING	cac80259-3a26-4a99-b0d3-13454068e6ed	37ad61ea-96d1-40f1-b77a-56408e4243ea	TCGA-AZ-4684.3e3c0aa0-73dd-47f1-989b-2871336385af.pdf	3e3c0aa0-73dd-47f1-989b-2871336385af
TCGA-CM-5349-01	68	M0	N0	Stage IIA	7th	T3	NO		Colorectal Cancer	Colon Adenocarcinoma	NA	0	30.06	0:DiseaseFree		NOT HISPANIC OR LATINO	2005-03-11	0.278	156	Colon Adenocarcinoma	No	No	C18.0	8140-03-01	C18.0	YES	2010	NO	NO		2	NO	YES	0	NA	21	NA		NA	COAD	30.06	0:LIVING	227f945f-76fd-4a63-9609-d4e730a3d22a	59a3ebb6-0bc0-4790-99bf-3caf74cb5c6e	TCGA-CM-5349.f4491d68-ec4b-45d7-bab8-cf4ed1ffaf62.pdf	f4491d68-ec4b-45d7-bab8-cf4ed1ffaf62	NO		Cecum
TCGA-AG-3742-01	85	M0	N0	Stage I	5th	T1	NO		Colorectal Cancer	Rectal Adenocarcinoma	NA	0	0.99	0:DiseaseFree			5/18/10	0.273	NA	Rectal Adenocarcinoma	No	No	C18.9	8140-03-01	C18.9	YES	2004		NO		NA		YES	0	NA	18	NA		NA	READ	0.99	0:LIVING	fbcd7e69-533f-4b6c-9868-162139135b58						Rectum
TCGA-CM-6674-01	39	M0	N0	Stage IIA	7th	T3	NO		Colorectal Cancer	Colon Adenocarcinoma	NA	0	12.94	0:DiseaseFree		NOT HISPANIC OR LATINO	2011-8-00	0.0001	167	Colon Adenocarcinoma	No	No	C18.3	8140-03-01	C18.3	YES	2011	NO	NO		1.3	NO	YES	0	NA	43	NA		NA	COAD	12.94	0:LIVING	55697871-b9aa-4acd-8dbe-dcd5391db8f0	18c55689-4c2e-4592-867a-d7e0ba752ed7	TCGA-CM-6674.c889d318-6874-467a-ae2b-489622f32c7a.pdf	c889d318-6874-467a-ae2b-489622f32c7a	NO		Hepatic Flexure
TCGA-G5-6233-01	74	M0	N2		6th	T3	NO		Colorectal Cancer	Rectal Adenocarcinoma	NA	0	3.02	1:Recurred/Progressed		NOT HISPANIC OR LATINO	7/14/11	0.2788	176.9	Rectal Adenocarcinoma	No	Yes	C20	8140-03-01	C20.9	YES	2009		YES	YES	NA	YES	YES	27	NA	72	NA		NA	READ	18.27	1:DECEASED	ff427104-0727-483c-8513-243dec80db9d				YES		Sigmoid Colon
TCGA-DM-A28E-01	72	M0	N0	Stage IIA	6th	T3	YES	Normal	Colorectal Cancer	Colon Adenocarcinoma	3454	0	119.84	0:DiseaseFree		NOT HISPANIC OR LATINO	2008-02-11	0.1164	150	Colon Adenocarcinoma	No	No	C18.7	8140-03-01	C18.7	YES	2001	NO	YES	YES	NA	NO	YES	0	NA	15	NA		FALSE	COAD	119.84	0:LIVING	85BDC1AC-A1A4-46C2-BC2D-E5FABF5C89E9	1DAEEEE4-4980-4424-B31A-2F6A8E7D4E55	TCGA-DM-A28E.6BA78869-CE10-4755-82A8-9096731A069C.pdf	6BA78869-CE10-4755-82A8-9096731A069C			Sigmoid Colon
TCGA-F4-6704-01	60	MX	N2b	Stage IIIC	7th	T3	NO		Colorectal Cancer	Mucinous Adenocarcinoma of the Colon and Rectum	NA	0	1.54	0:DiseaseFree		NOT HISPANIC OR LATINO	8/25/11	0.3791	183	Colon Mucinous Adenocarcinoma	No	No	C18.7	8480-03-01	C18.7	YES	2011	NO	NO		2	NO	YES	13	NA	18	NA		NA	MACR	1.54	0:LIVING	c6ed47f4-358b-4f06-b5cd-cdf1d5c47b43	b35229f7-d11e-4357-ab86-53e9a5867f55	TCGA-F4-6704.fde549ee-a203-4d65-8f24-9f450e6f3857.pdf	fde549ee-a203-4d65-8f24-9f450e6f3857			Sigmoid Colon
TCGA-CM-6161-01	36	M0	N0	Stage I	7th	T2	NO		Colorectal Cancer	Colon Adenocarcinoma	NA	0	15.01	0:DiseaseFree		NOT HISPANIC OR LATINO	7/19/11	0.0216	174	Colon Adenocarcinoma	No	No	C18.7	8140-03-01	C18.7	YES	2010	NO	NO		2.5	NO	YES	0	NA	31	NA		NA	COAD	15.01	0:LIVING	3470b1af-689f-467a-9f9e-de74088f9b94	e312aa23-66f6-48b0-90ab-d5e9672dc654	TCGA-CM-6161.9073483f-fb96-4cf2-b257-8a24c8e1bb07.pdf	9073483f-fb96-4cf2-b257-8a24c8e1bb07	NO		Sigmoid Colon
TCGA-A6-3809-01	71	M0	N0	Stage IIB	6th	T4	NO		Colorectal Cancer	Mucinous Adenocarcinoma of the Colon and Rectum	NA	0	32.72	0:DiseaseFree	FPPP	NOT HISPANIC OR LATINO	10/29/10	0.0462	160	Colon Mucinous Adenocarcinoma	No	No	C18.9	8480-03-01	C18.9	YES	2009	NO	NO		0.8	NO	YES	0	NA	24	NA		NA	MACR	32.72	0:LIVING	8632579e-d318-4dab-9994-d3945afc42ab	2b12e104-94f6-4945-a50f-d00ef9514748	TCGA-A6-3809.b4d15a05-bc09-4ddb-b35b-13798747fecc.pdf	b4d15a05-bc09-4ddb-b35b-13798747fecc			Transverse Colon
TCGA-CM-4744-01	69	M0	N0	Stage I		T2	NO		Colorectal Cancer	Colon Adenocarcinoma	NA	0	20.01	0:DiseaseFree		NOT HISPANIC OR LATINO	1/24/11	0.1898	183	Colon Adenocarcinoma	No	No	C18.0	8140-03-01	C18.0	YES	2010	NO	NO		1.5	YES	YES	0	NA	28	NA		NA	COAD	20.01	0:LIVING	cc15469c-7bad-4e86-9da3-ae0c72e9d380	a545fb9a-c386-4a80-9a25-660dc4f62904	TCGA-CM-4744.1428cd76-93d4-4e03-ad3c-ddb9166fa39c.pdf	1428cd76-93d4-4e03-ad3c-ddb9166fa39c	NO		Cecum
TCGA-DM-A1D9-01	67	M0	N0	Stage IIA		T3	NO		Colorectal Cancer	Colon Adenocarcinoma	3929	0	140.28	0:DiseaseFree		NOT HISPANIC OR LATINO	2011-5-00	0.2667	153	Colon Adenocarcinoma	No	No	C18.0	8140-03-01	C18.0	YES	2000	NO	NO		NA	NO	YES	0	NA	28	NA		FALSE	COAD	140.28	0:LIVING	e3b6018c-ab2c-47c5-b183-a295d0110835	7e5e20f6-5276-4cba-a73f-1580df93aa58	TCGA-DM-A1D9.879D9864-FDFE-4D40-A90A-2D8694148298.pdf	879D9864-FDFE-4D40-A90A-2D8694148298			Cecum
TCGA-CA-6718-01	46	M0	N0	Stage IIA	6th	T3			Colorectal Cancer	Colon Adenocarcinoma	NA	0	6.8	1:Recurred/Progressed		NOT HISPANIC OR LATINO	2008-08-11	0.1047	168	Colon Adenocarcinoma	No	No	C18.9	8140-03-01	C18.9	YES	2010	NO			1.7		NO	NA	NA	NA	NA		NA	COAD	10.05	1:DECEASED	df5ab6cc-6f68-4b6b-95e2-954c6b57ba9c	f235afbb-dc2a-41dd-b373-77c0aacefb37	TCGA-CA-6718.2693ae88-e1f4-4855-84fb-4e71ec58150e.pdf	2693ae88-e1f4-4855-84fb-4e71ec58150e			Ascending Colon
TCGA-AY-A69D-01	55	M0	N0	Stage IIA	7th	T3	NO		Colorectal Cancer	Colon Adenocarcinoma	203	0	17.84	0:DiseaseFree		NOT HISPANIC OR LATINO	6/18/13	0.508	165	Colon Adenocarcinoma	No	No	C18.4	8140-03-01	C18.4	YES	2012	NO	NO		NA	NO	YES	0	NA	25	NA	NO	FALSE	COAD	17.84	0:LIVING	ACD51808-870C-4684-A2DE-AA0B058729E1	6DE3E241-606B-441E-9185-7E9F1CD1E61B	TCGA-AY-A69D.94F7B032-1181-44E0-AB16-4A672A88E086.pdf	94F7B032-1181-44E0-AB16-4A672A88E086	NO	NO	Transverse Colon
TCGA-DT-5265-01	51	M0	N0	Stage II	6th	T3			Colorectal Cancer	Rectal Adenocarcinoma	NA	0	12.61	0:DiseaseFree		NOT HISPANIC OR LATINO	2008-09-11	0.2911	NA	Rectal Mucinous Adenocarcinoma	No	No	C20	8480-03-01	C20.9	YES	2010				NA		NO	NA	NA	NA	NA		NA	READ	12.61	0:LIVING	3f10de1e-c8ce-415e-b4e1-e50901686a2f						Rectum
TCGA-EI-6507-01	60	M0	N0	Stage IIA	7th	T3	NO		Colorectal Cancer	Rectal Adenocarcinoma	NA	0	19.94	0:DiseaseFree		NOT HISPANIC OR LATINO	9/13/11	0.0475	176	Rectal Adenocarcinoma	No	No	C20	8480-03-01	C20.9	YES	2010		NO		NA	NO	YES	0	NA	25	NA		NA	READ	19.94	0:LIVING	c3f0608b-d493-4c74-930a-d7998a48a659				NO		Rectum
TCGA-A6-5656-01	74	M0	N0	Stage I	7th	T2	NO		Colorectal Cancer	Colon Adenocarcinoma	NA	0	32.88	0:DiseaseFree	FPPP	NOT HISPANIC OR LATINO	8/15/11	0.2757	179	Colon Adenocarcinoma	No	No	C18.7	8140-03-01	C18.7	YES	2010	NO	NO		1.2	NO	YES	0	NA	16	NA		NA	COAD	32.88	0:LIVING	eb4e4e09-98b3-4e85-8dd2-75676ff2af14	b85efaf6-8cb4-4929-b29e-4655c107f61a	TCGA-A6-5656.9396cc9f-adf9-4e3e-9cb4-c0a5190299b9.pdf	9396cc9f-adf9-4e3e-9cb4-c0a5190299b9			Sigmoid Colon
TCGA-G4-6627-01	84	M0	N0	Stage IIA	6th	T3	NO		Colorectal Cancer	Colon Adenocarcinoma	NA	0	32.95	1:Recurred/Progressed		NOT HISPANIC OR LATINO	7/14/11	0.0213	176	Colon Adenocarcinoma	No	No	C18.2	8140-03-01	C18.2	YES	2007	NO	NO		1	NO	YES	0	NA	16	NA		NA	COAD	74.74	0:LIVING	19089ae0-b590-4649-9d94-a147fa506e32	d9dc4eb1-ca9d-4f1a-8db9-46d3ab600210	TCGA-G4-6627.e8744b51-cced-496b-9746-9f06ff93a01e.pdf	e8744b51-cced-496b-9746-9f06ff93a01e	NO		Ascending Colon
TCGA-AD-6895-01	84	M0	N1a	Stage IIIB	7th	T3	NO		Colorectal Cancer	Colon Adenocarcinoma	NA	0	25.07	0:DiseaseFree		NOT HISPANIC OR LATINO	7/22/11	0.0019	170	Colon Adenocarcinoma	No	Yes	C18.0	8140-03-01	C18.0	YES	2011	NO	NO		0.3	YES	YES	1	NA	17	NA		NA	COAD	25.07	0:LIVING	4f601d7b-8db1-4c6d-9374-21dcd804980d	72930683-b2dc-4cd8-8a0b-0cf57c77b1a9	TCGA-AD-6895.84a1cc4e-7e89-4f7d-915a-59521640bb59.pdf	84a1cc4e-7e89-4f7d-915a-59521640bb59			Cecum
TCGA-DC-6681-01	70	M1a	N2a	Stage IVA	7th	T3	YES	Normal	Colorectal Cancer	Rectal Adenocarcinoma	NA	0	25.95	0:DiseaseFree		NOT HISPANIC OR LATINO	2011-8-00	0.058	151	Rectal Adenocarcinoma	No	No	C19	8140-03-01	C19.9	YES	2011		YES	YES	NA	YES	YES	7	NA	24	NA		NA	READ	25.95	0:LIVING	3e97286f-8aa8-4b6a-b339-d7a8e30f60c2				YES		Rectosigmoid Junction
TCGA-CA-5797-01	56	M0	N0	Stage IIA		T3			Colorectal Cancer	Colon Adenocarcinoma	NA	0	12.58	0:DiseaseFree		NOT HISPANIC OR LATINO	2006-02-11	0.415	NA	Colon Adenocarcinoma	No	No	C18.9	8140-03-01	C18.9	YES	2010	NO			1.6		NO	NA	NA	NA	NA		NA	COAD	12.58	0:LIVING	3e0c34cb-fca5-4bcf-a5c1-5a7d286dd072	de3d658f-5dd9-4f16-9282-e02162ee486c	TCGA-CA-5797.2bdda06b-bbaf-4db3-995e-ab10cad0e6e9.pdf	2bdda06b-bbaf-4db3-995e-ab10cad0e6e9			Sigmoid Colon
TCGA-G4-6315-01	66	M1	N1	Stage IV	6th	T3	NO		Colorectal Cancer	Colon Adenocarcinoma	NA	0	61.86	0:DiseaseFree		NOT HISPANIC OR LATINO	2007-05-11	0.0857	170	Colon Adenocarcinoma	No	No	C18.6	8140-03-01	C18.6	YES	2008	NO	YES	NO	1.7	NO	YES	1	NA	82	NA		NA	COAD	61.86	0:LIVING	ca5b878f-8bff-410a-8e6e-b1c133018c8d	c525d1fb-ca9e-4c69-97d9-0d00041edb01	TCGA-G4-6315.e940ab4d-6ff9-4bd2-abcf-fbfa40ca9f39.pdf	e940ab4d-6ff9-4bd2-abcf-fbfa40ca9f39	YES		Descending Colon
TCGA-F5-6811-01	72	M0	N0	Stage IIA	7th	T3			Colorectal Cancer	Rectal Adenocarcinoma	NA	0	32.16	0:DiseaseFree		NOT HISPANIC OR LATINO	8/26/11	0.3801	165	Rectal Adenocarcinoma	No	No	C19	8140-03-01	C19.9	YES	2011				NA	NO	YES	0	0	8	NA		NA	READ	32.16	0:LIVING	cc2a014b-fb3c-4839-a5fb-6c40e745df1b						Rectosigmoid Junction
TCGA-CK-5916-01	71	M0	N0	Stage I	6th	T1	NO		Colorectal Cancer	Colon Adenocarcinoma	NA	0	9.59	1:Recurred/Progressed		NOT HISPANIC OR LATINO	2011-6-00	0.0002	NA	Colon Adenocarcinoma	No	No	C18.2	8140-03-01	C18.2	YES	2003	NO	NO		0.8	YES		NA	NA	NA	NA		NA	COAD	21.12	1:DECEASED	38d65618-4857-490e-86b3-0a3f772a9f60	a0d03ed1-358a-45ce-a26a-f16d6ffa6050	TCGA-CK-5916.2f0d2db5-dbf1-49e6-87d4-eb91c938536c.pdf	2f0d2db5-dbf1-49e6-87d4-eb91c938536c	NO		Cecum
TCGA-A6-5667-01	40	MX	N1a	Stage IIIB	7th	T3	NO		Colorectal Cancer	Colon Adenocarcinoma	NA	0	29.14	0:DiseaseFree		NOT HISPANIC OR LATINO	6/27/11	0.5465	175	Colon Adenocarcinoma	No	No	C18.7	8140-03-01	C18.7	YES	2010	NO	NO		2.5	YES	YES	1	NA	48	NA		NA	COAD	29.14	0:LIVING	28d03569-8717-40da-8989-70baf2b18f9f	74e9942c-3adb-47d1-bd92-f97095865ee1	TCGA-A6-5667.56e0d7dd-9466-430c-ac45-00450bf1d771.pdf	56e0d7dd-9466-430c-ac45-00450bf1d771			Sigmoid Colon
TCGA-A6-3810-01	62	M0	N0	Stage IIA		T3	NO		Colorectal Cancer	Colon Adenocarcinoma	NA	0	36.5	0:DiseaseFree	FPPP	NOT HISPANIC OR LATINO	10/19/10	0.4697	175	Colon Adenocarcinoma	No	No	C18.9	8140-03-01	C18.9	YES	2009	NO	NO		2.2	NO	YES	0	0	30	95		NA	COAD	36.5	0:LIVING	b728e6e8-a0e4-496b-904c-6f07c12e901f	f2bd44d3-a53c-4a10-9ae1-a93e762f174c	TCGA-A6-3810.d45c776b-26a5-406a-a4fe-f90896646611.pdf	d45c776b-26a5-406a-a4fe-f90896646611			Sigmoid Colon
TCGA-D5-6538-01	79	M0	N2	Stage IIIB		T3			Colorectal Cancer	Colon Adenocarcinoma	NA	0	17.12	0:DiseaseFree		NOT HISPANIC OR LATINO	5/13/11	0.4326	152	Colon Adenocarcinoma	No	No	C18.3	8140-03-01	C18.3	YES	2010	NO	NO		1	NO	YES	10	0	14	NA		NA	COAD	17.12	0:LIVING	a117ace8-ac5a-48d8-8aee-3024d6f0f873	9eefa52f-0f0f-4eb0-9d9a-36bb1a1c4903	TCGA-D5-6538.092bf70b-2120-40ec-a98b-c72795d61660.pdf	092bf70b-2120-40ec-a98b-c72795d61660	NO		Hepatic Flexure
TCGA-D5-6922-01	76	M0	N1	Stage IIIA	7th	T3	NO		Colorectal Cancer	Colon Adenocarcinoma	NA	0	10.12	0:DiseaseFree		NOT HISPANIC OR LATINO	7/18/11	0.4461	175	Colon Adenocarcinoma	No	No	C18.7	8140-03-01	C18.7	YES	2011	NO	NO		1.1	YES	YES	1	NA	8	NA		NA	COAD	10.12	0:LIVING	0a94eecf-4db2-4846-8383-c83ff02e4a9f	0152ba53-d53b-4ec8-a256-3dcad8e8d2a3	TCGA-D5-6922.424d8ff7-23f7-4396-8747-f85a4c6e0a3e.pdf	424d8ff7-23f7-4396-8747-f85a4c6e0a3e	NO		Sigmoid Colon
TCGA-CM-5861-01	63	M0	N0	Stage IIA	7th	T3			Colorectal Cancer	Colon Adenocarcinoma	NA	0	11.01	1:Recurred/Progressed		NOT HISPANIC OR LATINO	7/18/11	0.0847	164	Colon Adenocarcinoma	No	No	C18.0	8140-03-01	C18.0	YES	2010	NO	NO		2	NO	YES	0	NA	28	NA		NA	COAD	15.01	0:LIVING	9743d31a-ea8f-4847-87d2-ebf77cc5983d	e4ebbf6d-9374-4d8d-90a8-75cc4c7baeda	TCGA-CM-5861.ae1ec4f2-2522-4318-9403-1471f2fab424.pdf	ae1ec4f2-2522-4318-9403-1471f2fab424	YES		Cecum
TCGA-F4-6807-01	51	M0	N2b	Stage IIIC	7th	T3	NO		Colorectal Cancer	Colon Adenocarcinoma	NA	0	43	0:DiseaseFree		NOT HISPANIC OR LATINO	8/25/11	0.2021	166	Colon Adenocarcinoma	No	No	C18.9	8140-03-01	C18.9	YES	2011	NO	NO		2.5	NO	YES	12	12	12	NA		NA	COAD	43	0:LIVING	9382987c-b5b3-48fe-8194-4d83fe340cd0	0985b9ce-b40a-40e1-b965-c52d69bfe76b	TCGA-F4-6807.f0de4e3e-4bee-4aee-af8c-37a6da374814.pdf	f0de4e3e-4bee-4aee-af8c-37a6da374814	NO		Hepatic Flexure
TCGA-D5-5538-01	60	M0	N1b	Stage IIIB		T3	NO		Colorectal Cancer	Colon Adenocarcinoma	NA	0	33.08	1:Recurred/Progressed		NOT HISPANIC OR LATINO	2/16/11	0.198	165	Colon Adenocarcinoma	No	No	C18.0	8140-03-01	C18.0	YES	2010	NO	NO		1	NO	YES	3	NA	6	NA		NA	COAD	54.57	1:DECEASED	0dacc5ce-498f-4c60-9f78-7a013ffaa9ce	07a8c609-d838-4571-8d74-81e7083cbd76	TCGA-D5-5538.a376c83c-0084-4006-9371-81088a09db6b.pdf	a376c83c-0084-4006-9371-81088a09db6b	NO		Cecum
TCGA-D5-6537-01	64	MX	N1a	Stage IIIB	7th	T3	NO		Colorectal Cancer	Colon Adenocarcinoma	NA	0	4.04	1:Recurred/Progressed		NOT HISPANIC OR LATINO	2006-09-11	0.3193	176	Colon Adenocarcinoma	No	No	C18.4	8140-03-01	C18.4	YES	2010	NO	NO		1	YES	YES	1	NA	11	NA		NA	COAD	4.8	1:DECEASED	ebc5a6f8-34fd-48c1-a2b9-7f60f45fbf27	849016dc-fea2-4d92-9bee-24f41fa625e0	TCGA-D5-6537.f05f81cd-fc57-4be5-a21d-f41e00449893.pdf	f05f81cd-fc57-4be5-a21d-f41e00449893	YES		Transverse Colon
TCGA-NH-A6GC-01	66	M1b	N1b	Stage IVB	7th	T4b	NO		Colorectal Cancer	Mucinous Adenocarcinoma of the Colon and Rectum	14	0	12.78	0:DiseaseFree		NOT HISPANIC OR LATINO	2009-03-13	0.5911	165.1	Colon Mucinous Adenocarcinoma	No	No	C18.6	8480-03-01	C18.6	YES	2013	NO	YES	YES	NA	NO	YES	3	NA	19	NA	NO	FALSE	MACR	12.78	0:LIVING	0687BEA4-911A-4EF2-9FA2-531EF6BA7910	6483A131-0AC0-4D9D-B184-B249E1AC971F	TCGA-NH-A6GC.B4D412AD-FD5C-4397-B56E-62F39A375751.pdf	B4D412AD-FD5C-4397-B56E-62F39A375751	NO	NO	Descending Colon
TCGA-CM-5860-01	44	M0	N0	Stage IIA	7th	T3	NO		Colorectal Cancer	Colon Adenocarcinoma	NA	0	32	0:DiseaseFree		NOT HISPANIC OR LATINO	2007-11-11	0.1713	182	Colon Adenocarcinoma	No	No	C18.2	8140-03-01	C18.2	YES	2010	NO	NO		1.5	NO	YES	0	NA	44	NA		NA	COAD	32	0:LIVING	96e013d9-8e89-46a7-8d07-bae95af36708	445d5e8c-db8d-44f4-b3d0-d1857cb2ef48	TCGA-CM-5860.a827f69b-9150-430b-a680-a84f30182e63.pdf	a827f69b-9150-430b-a680-a84f30182e63	YES		Ascending Colon
TCGA-DY-A1DE-01	56	M0	N0	Stage IIA		T3	YES	Normal	Colorectal Cancer	Rectal Adenocarcinoma	NA	0	108.94	1:Recurred/Progressed		NOT HISPANIC OR LATINO	2011-5-00	0.6012	160	Rectal Adenocarcinoma	No	No	C20	8140-03-01	C20.9	YES	2001		YES	YES	NA	NO	YES	0	NA	14	NA		NA	READ	129.17	0:LIVING	5555fbdd-962f-4d79-b36c-ae3c3cc4aff4						Rectum
TCGA-CL-5917-01	71	MX	N2	Stage IIIC	6th	T3	NO		Colorectal Cancer	Rectal Adenocarcinoma	NA	0	78.06	0:DiseaseFree		NOT HISPANIC OR LATINO	2011-6-00	0.3502	NA	Rectal Adenocarcinoma	No	No	C19	8140-03-01	C19.9	YES	2006		NO		NA	YES		NA	NA	NA	NA		NA	READ	78.06	0:LIVING	7a285463-76f4-447d-bb04-336bb5ec1009				YES		Rectosigmoid Junction
TCGA-AZ-4315-01	61	M0	N0	Stage IIA		T3			Colorectal Cancer	Colon Adenocarcinoma	NA	0	58.34	0:DiseaseFree		NOT HISPANIC OR LATINO	3/21/11	0.0013	NA	Colon Adenocarcinoma	No	No	C18.0	8140-03-01	C18.0	YES	2006	NO			1.4	NO	YES	NA	NA	0	NA		NA	COAD	58.34	0:LIVING	de287a25-981d-49f8-81af-fe0300e4cd31	ba9e5603-bb1d-4aa8-93e4-40043164f143	TCGA-AZ-4315.927b4861-c24e-4ce4-b7dd-2c950f2fb947.pdf	927b4861-c24e-4ce4-b7dd-2c950f2fb947	NO		Cecum
TCGA-CM-5348-01	72	M0	N1a	Stage IIIB	7th	T3	NO		Colorectal Cancer	Colon Adenocarcinoma	NA	0	22.96	0:DiseaseFree		NOT HISPANIC OR LATINO	2005-03-11	0.2869	163	Colon Adenocarcinoma	No	No	C18.0	8140-03-01	C18.0	YES	2010	NO	NO		1.3	YES	YES	1	NA	19	NA		NA	COAD	22.96	0:LIVING	b89267a4-0e6b-401e-85b0-e66775858aa6	57267a5a-de07-49eb-8021-91f2c3aa8e44	TCGA-CM-5348.fe4b66d3-242b-4198-9cea-92d1f2688f22.pdf	fe4b66d3-242b-4198-9cea-92d1f2688f22	YES		Cecum
TCGA-BM-6198-01	73		N1	Stage IIIB		T3	NO		Colorectal Cancer	Rectal Adenocarcinoma	NA	0	21.22	0:DiseaseFree		NOT HISPANIC OR LATINO	4/14/11	0.6805	NA	Rectal Adenocarcinoma	No	Yes	C20	8140-03-01	C20.9	YES	2010		NO		NA	NO	YES	0	NA	11	NA		NA	READ	21.22	0:LIVING	a46be4e1-260c-4ce9-8b0f-1326d90c697f				NO		Rectum
TCGA-AF-4110-01	77	MX	N2b	Stage IVA	7th	T4a	NO		Colorectal Cancer	Rectal Adenocarcinoma	NA	0	29.96	0:DiseaseFree		NOT HISPANIC OR LATINO	2007-06-11	0.2599	188		No	No	C20	8140-03-01	C20.9	YES	2010		NO		NA	YES	YES	21	NA	34	NA		NA	READ	29.96	0:LIVING	5f10f8e4-a6f9-4643-b210-390bc8fd32bd						Rectosigmoid Junction
TCGA-CK-6751-01	88	MX	N0	Stage I	5th	T2	NO		Colorectal Cancer	Mucinous Adenocarcinoma of the Colon and Rectum	NA	0	124.18	0:DiseaseFree		NOT HISPANIC OR LATINO	2011-8-00	0.0042	NA	Colon Mucinous Adenocarcinoma	No	No	C18.2	8480-03-01	C18.2	YES	2002	NO	NO		0.7	NO		NA	NA	NA	NA		NA	MACR	124.18	0:LIVING	7a70f061-9a6f-408e-a416-7f5295ceba3b	6605cdbc-a37f-4a41-a4b5-42708e5076a3	TCGA-CK-6751.c6e7f8d6-a201-4e43-ad3c-7dafdb3301e2.pdf	c6e7f8d6-a201-4e43-ad3c-7dafdb3301e2	NO		Ascending Colon
TCGA-CM-6172-01	70	M0	N1a	Stage IIIB	7th	T3	NO		Colorectal Cancer	Colon Adenocarcinoma	NA	0	11.01	0:DiseaseFree		NOT HISPANIC OR LATINO	7/26/11	0.2643	151	Colon Adenocarcinoma	No	No	C18.7	8140-03-01	C18.7	YES	2010	NO	NO		1.5	NO	YES	1	NA	17	NA		NA	COAD	11.01	0:LIVING	40c217ee-429f-41f4-adc6-db9186622b17	96ca99ae-ae8d-4325-a9b6-4c32d6cbe52c	TCGA-CM-6172.7f0ed6de-0830-4abc-a900-d1a3ab274736.pdf	7f0ed6de-0830-4abc-a900-d1a3ab274736	NO		Sigmoid Colon
TCGA-CI-6619-01	41	M1	N1c	Stage IV	7th	T3			Colorectal Cancer	Rectal Adenocarcinoma	NA	0	6.04	0:DiseaseFree		NOT HISPANIC OR LATINO	9/15/11	0.1629	NA	Rectal Adenocarcinoma	No	No	C20	8140-03-01	C20.9	YES	2010				NA			NA	NA	NA	NA		NA	READ	6.04	0:LIVING	3b55aa84-9fdc-4125-8d39-d8949de2a1b3						Rectum
TCGA-F4-6703-01	64	M0	N0	Stage IIA	7th	T3			Colorectal Cancer	Colon Adenocarcinoma	NA	0	47.83	0:DiseaseFree		NOT HISPANIC OR LATINO	8/23/11	0	172	Colon Adenocarcinoma	No	No	C18.2	8140-03-01	C18.2	YES	2011	NO			2.2	NO	YES	0	NA	12	NA		NA	COAD	47.83	0:LIVING	0c53b010-4243-4da3-a059-7f54c9a850ec	04dd54d3-e4d1-4c72-860b-20e971609a5a	TCGA-F4-6703.227ed987-c3d7-420f-9276-2f803646323b.pdf	227ed987-c3d7-420f-9276-2f803646323b	NO		Ascending Colon
TCGA-G4-6303-01	54	M1	N1	Stage IV	6th	T3	NO		Colorectal Cancer	Colon Adenocarcinoma	NA	0	28.65	1:Recurred/Progressed		NOT HISPANIC OR LATINO	2007-01-11	0.3983	NA	Colon Adenocarcinoma	No	No	C18.7	8140-03-01	C18.7	YES	2006	NO	YES	NO	1	YES	YES	1	NA	25	NA		NA	COAD	65.8	1:DECEASED	264c0d45-078a-4207-a101-71f99bcd237e	69125f72-2011-4b8a-a450-1eae83b74266	TCGA-G4-6303.7427b7a6-357f-4f90-a25f-bf04de709e5d.pdf	7427b7a6-357f-4f90-a25f-bf04de709e5d	NO		Sigmoid Colon
TCGA-CA-6719-01	77	M0	N0	Stage IIA	6th	T3			Colorectal Cancer	Colon Adenocarcinoma	NA	0	11.63	1:Recurred/Progressed		NOT HISPANIC OR LATINO	2008-08-11	0.4638	172	Colon Adenocarcinoma	No	No	C18.6	8140-03-01	C18.6	YES	2011	NO			1.2		NO	NA	NA	NA	NA		NA	COAD	14.29	0:LIVING	9cdca5d8-ea77-4df9-b2ba-0d5e8ec37bcd	732077b5-97b2-44ab-aac9-1ae94fd04887	TCGA-CA-6719.833d9186-0e43-498f-a698-927a968de5a1.pdf	833d9186-0e43-498f-a698-927a968de5a1			Descending Colon
TCGA-AF-6655-01	66	M0	N1	Stage IIIA	7th	T2	NO		Colorectal Cancer	Rectal Adenocarcinoma	NA	0	20.01	0:DiseaseFree		NOT HISPANIC OR LATINO	8/15/11	0.3195	173	Rectal Adenocarcinoma	No	No	C19	8140-03-01	C19.9	YES	2010		NO		NA	YES	YES	2	NA	29	NA		NA	READ	20.01	0:LIVING	ce2e0f1c-60ff-4f93-8bba-4f4d3ccac37c						Rectum
TCGA-G4-6628-01	78	M0	N0	Stage I	6th	T2	NO		Colorectal Cancer	Colon Adenocarcinoma	NA	0	79.63	0:DiseaseFree		NOT HISPANIC OR LATINO	2008-02-11	0.0885	169	Colon Adenocarcinoma	No	Yes	C18.0	8140-03-01	C18.0	YES	2006	NO	NO		1	NO	YES	0	NA	16	NA		NA	COAD	79.63	0:LIVING	2c0a725a-e829-4d84-89d9-d0d47f6cfa37	df310e3e-d633-4f03-af1c-861e453e22cc	TCGA-G4-6628.ccdb21ae-ab24-4afe-84b6-123b716f5c12.pdf	ccdb21ae-ab24-4afe-84b6-123b716f5c12	NO		Cecum
TCGA-AD-6965-01	62	M0	N2b	Stage IIIC	7th	T4a	NO		Colorectal Cancer	Colon Adenocarcinoma	NA	0	21.29	1:Recurred/Progressed		NOT HISPANIC OR LATINO	8/17/11	0.3464	183	Colon Adenocarcinoma	No	No	C18.0	8140-03-01	C18.0	YES	2011	NO	NO		0.9	YES	YES	11	NA	17	NA		NA	COAD	26.45	0:LIVING	c8de215d-53a4-4e6c-be58-5887a8094815	96319b52-d5b9-44bf-9a98-2876d911988f	TCGA-AD-6965.af7b6e8c-cce1-4d7e-884c-5475d6182eb2.pdf	af7b6e8c-cce1-4d7e-884c-5475d6182eb2			Cecum
TCGA-DC-6682-01	57	M0	N0	Stage IIA	7th	T3	NO		Colorectal Cancer	Rectal Adenocarcinoma	NA	0	25.03	0:DiseaseFree		NOT HISPANIC OR LATINO	2011-8-00	0.2024	184	Rectal Adenocarcinoma	No	No	C19	8140-03-01	C19.9	YES	2011		NO		NA	NO	YES	0	NA	24	NA		NA	READ	25.03	0:LIVING	26964b56-583f-46cc-ab2e-a948bf3e5432				NO		Rectosigmoid Junction
TCGA-G4-6299-01	69	M0	N2	Stage IIIC	6th	T3	NO		Colorectal Cancer	Colon Adenocarcinoma	NA	0	74.51	0:DiseaseFree		NOT HISPANIC OR LATINO	2007-01-11	0.2049	130	Colon Adenocarcinoma	No	No	C18.6	8140-03-01	C18.6	YES	2005	NO	NO		1.1	YES	YES	8	NA	17	NA		NA	COAD	74.51	0:LIVING	23252dca-e836-47a0-b294-758ad60aa259	0bf53b2c-319a-4657-901f-a2182af61352	TCGA-G4-6299.a62d667b-71c5-4964-af06-9eabd0a1d256.pdf	a62d667b-71c5-4964-af06-9eabd0a1d256	NO		Descending Colon
TCGA-5M-AAT6-01	40	M1a	N2b	Stage IV	6th	T4a			Colorectal Cancer	Colon Adenocarcinoma	1589	0	7.19	1:Recurred/Progressed		HISPANIC OR LATINO	1/27/15	0.05	162	Colon Adenocarcinoma	No	No	C18.2	8140-03-01	C18.2	YES	2009	NO	NO		NA	YES	YES	10	0	11	NA	YES	FALSE	COAD	9.53	1:DECEASED	CE00896A-F7D2-4123-BB95-24CB6E53FC32	54CF4C36-EB20-41DA-990A-2F6230D62CBF	TCGA-5M-AAT6.B25D2818-B3C6-49F0-81E6-224488C1E926.pdf	B25D2818-B3C6-49F0-81E6-224488C1E926	YES	YES	Transverse Colon
TCGA-CK-4950-01	68	M0	N1	Stage IIIB	6th	T3	NO		Colorectal Cancer	Mucinous Adenocarcinoma of the Colon and Rectum	NA	0	85.38	0:DiseaseFree		NOT HISPANIC OR LATINO	2004-01-11	0.2115	NA	Colon Mucinous Adenocarcinoma	No	No	C18.0	8480-03-01	C18.0	YES	2008	NO	NO		0.9	NO	YES	1	0	18	NA		NA	MACR	85.38	0:LIVING	c293a148-a88c-4fb3-b2f4-e64e918044f9	198cf746-6749-487f-a097-dd098a70949c	TCGA-CK-4950.03d5dd22-a6dd-45be-bfff-fb5b64d09796.pdf	03d5dd22-a6dd-45be-bfff-fb5b64d09796	NO		Cecum
TCGA-G4-6314-01	76	M1	N2	Stage IV	6th	T3	YES	Normal	Colorectal Cancer	Colon Adenocarcinoma	NA	0	19.88	1:Recurred/Progressed		NOT HISPANIC OR LATINO	7/13/11	0.2088	158.5	Colon Adenocarcinoma	No	Yes	C18.0	8140-03-01	C18.0	YES	2008	NO	YES	NO	1.2	YES	YES	50	NA	59	NA		NA	COAD	35.91	0:LIVING	abe658e0-33f9-4f57-849b-dec4d20964d6	2e058edb-ab27-4016-9240-1dc9e103894b	TCGA-G4-6314.41244014-bb57-45aa-b666-4315f0c2e376.pdf	41244014-bb57-45aa-b666-4315f0c2e376	NO		Cecum
[truncated: 27 more columns]
