# Supplementary material for: Development of a Platelet-Related Prognostic Model for Colorectal Cancer
Source: Front Genet. 2022 Jun 1;13:904168. doi: 10.3389/fgene.2022.904168 (PMC9198283; doi:10.3389/fgene.2022.904168)
Supplement: Supplementary file 12 [file Table5.XLSX]

## Sheet: Table S5
Table S5. LASSO Cox regression coefficients of 10 predictor genes in the TCGA cohort.
signature	coef
CLK1	0.159913
PTPRN	0.0738645
ATP6AP1	0.0179384
C1orf198	0.211764
ANKRD17	-0.119393
SKAP1	0.00903728
TIAL1	0.283908
ERAP1	-0.0532373
ANKRD13D	0.0262944
LSMEM1	0.0343874
